# Supplementary material for: Deep Learning Algorithms Achieved Satisfactory Predictions When Trained on a Novel Collection of Anticoronavirus Molecules
Source: Front Genet. 2021 Nov 29;12:744170. doi: 10.3389/fgene.2021.744170 (PMC8667578; doi:10.3389/fgene.2021.744170)
Supplement: Supplementary file 1 [file Table2.XLSX]

## Sheet: Sheet1
									Heterogeneous data
Random split
				1980-10-10										20/20/60
Model	Train ROC-AUC	Val ROC-AUC	Test ROC-AUC	Train F1 score	Val F1 score	Test F1 score	Train Recall	Val Recall	Test Recall		Model	Train ROC-AUC	Val ROC-AUC	Test ROC-AUC	Train F1 score	Val F1 score	Test F1 score	Train Recall	Val Recall	Test Recall
GraphConvModel	1	0.8	0.86	0.98	0.75	0.79	0.98	0.75	0.8		GraphConvModel	1	0.81	0.84	0.99	0.71	0.77	0.99	0.73	0.77
DAGModel	1	0.82	0.87	0.99	0.72	0.73	0.98	0.68	0.68		DAGModel	1	0.76	0.79	0.99	0.69	0.76	0.99	0.73	0.83
GATModel	0.75	0.77	0.82	0.62	0.65	0.69	0.54	0.55	0.61		GATModel	0.69	0.69	0.77	0.67	0.63	0.73	0.71	0.7	0.77
GCNModel	0.94	0.82	0.87	0.86	0.75	0.79	0.88	0.75	0.82		GCNModel	0.91	0.82	0.83	0.82	0.72	0.76	0.78	0.72	0.73
Logistic Regression	0.99	0.81	0.89	0.97	0.76	0.82	0.97	0.77	0.82		Logistic Regression	1	0.77	0.83	0.98	0.67	0.76	0.97	0.68	0.78
SVM	1	0.86	0.9	0.97	0.8	0.82	0.97	0.79	0.82		SVM	1	0.84	0.87	0.97	0.76	0.8	0.96	0.8	0.81
Random Forests	1	0.86	0.9	0.99	0.78	0.81	0.99	0.8	0.81		Random Forests	1	0.85	0.86	0.99	0.76	0.8	0.98	0.8	0.82
Multitask Classifier (MTC)	0.81	0.77	0.84	0.67	0.71	0.68	0.99	0.99	0.99		Multitask Classifier (MTC)	0.83	0.78	0.81	0.69	0.61	0.69	1	0.98	1
IRV-MTC	0.82	0.82	0.85	0.75	0.78	0.76	0.88	0.89	0.9		IRV-MTC	0.81	0.82	0.82	0.73	0.68	0.76	0.92	0.93	0.96
Robust-MTC	0.83	0.8	0.85	0.71	0.73	0.71	0.97	0.96	0.99		Robust-MTC	0.84	0.79	0.82	0.59	0.56	0.61	0.44	0.41	0.46
XGBoost	0.93	0.84	0.88	0.85	0.76	0.8	0.82	0.73	0.84		XGBoost	0.89	0.8	0.83	0.8	0.73	0.77	0.78	0.73	0.77
Scaffold split
				1980-10-10										20/20/60
Model	Train ROC-AUC	Val ROC-AUC	Test ROC-AUC	Train F1 score	Val F1 score	Test F1 score	Train Recall	Val Recall	Test Recall		Model	Train ROC-AUC	Val ROC-AUC	Test ROC-AUC	Train F1 score	Val F1 score	Test F1 score	Train Recall	Val Recall	Test Recall
GraphConvModel	1	0.8	0.77	0.97	0.71	0.74	0.99	0.78	0.85		GraphConvModel	1	0.77	0.76	0.98	0.72	0.71	0.98	0.73	0.72
DAGModel	1	0.79	0.71	0.99	0.68	0.62	0.98	0.65	0.56		DAGModel	1	0.76	0.76	0.98	0.75	0.71	0.99	0.83	0.83
GATModel	0.75	0.67	0.61	0.68	0.62	0.59	0.65	0.66	0.61		GATModel	0.77	0.69	0.65	0.72	0.7	0.64	0.75	0.8	0.75
GCNModel	0.94	0.78	0.8	0.82	0.67	0.7	0.75	0.61	0.66		GCNModel	0.94	0.75	0.75	0.84	0.64	0.64	0.77	0.56	0.57
Logistic Regression	1	0.77	0.71	0.97	0.71	0.64	0.96	0.75	0.65		Logistic Regression	1	0.75	0.71	0.97	0.7	0.66	0.97	0.7	0.67
SVM	0.99	0.8	0.76	0.97	0.71	0.7	0.96	0.78	0.73		SVM	0.99	0.79	0.75	0.96	0.74	0.68	0.95	0.75	0.73
Random Forests	1	0.82	0.76	0.98	0.74	0.68	0.98	0.77	0.71		Random Forests	1	0.79	0.77	0.98	0.72	0.69	0.98	0.69	0.7
Multitask Classifier (MTC)	0.81	0.75	0.67	0.66	0.64	0.57	0.54	0.54	0.48		Multitask Classifier (MTC)	0.85	0.74	0.69	0.73	0.72	0.67	0.94	0.94	0.9
IRV-MTC	0.84	0.79	0.77	0.77	0.76	0.72	0.89	0.91	0.9		IRV-MTC	0.84	0.78	0.76	0.74	0.73	0.72	0.92	0.95	0.95
Robust-MTC	0.84	0.77	0.68	0.76	0.71	0.66	0.86	0.85	0.79		Robust-MTC	0.87	0.75	0.72	0.61	0.54	0.49	0.45	0.4	0.35
XGBoost	0.96	0.79	0.73	0.9	0.7	0.69	0.89	0.73	0.72		XGBoost	0.94	0.76	0.72	0.87	0.72	0.65	0.85	0.71	0.65
									Homogeneous data : AID_1706 undersampled
Random split
				1980-10-10										20/20/60
Model	Train ROC-AUC	Val ROC-AUC	Test ROC-AUC	Train F1 score	Val F1 score	Test F1 score	Train Recall	Val Recall	Test Recall		Model	Train ROC-AUC	Val ROC-AUC	Test ROC-AUC	Train F1 score	Val F1 score	Test F1 score	Train Recall	Val Recall	Test Recall
GraphConvModel	0.99	0.73	0.74	0.95	0.7	0.67	0.91	0.62	0.64		GraphConvModel	0.96	0.81	0.67	0.87	0.74	0.55	0.8	0.66	0.46
DAGModel	1	0.69	0.73	1	0.65	0.69	1	0.62	0.69		DAGModel	1	0.79	0.73	1	0.74	0.72	1	0.71	0.73
GATModel	0.71	0.68	0.61	0.65	0.61	0.52	0.64	0.6	0.48		GATModel	0.72	0.76	0.64	0.49	0.51	0.44	0.36	0.37	0.32
GCNModel	0.97	0.73	0.84	0.91	0.64	0.77	0.85	0.52	0.76		GCNModel	0.96	0.84	0.76	0.82	0.75	0.72	0.7	0.61	0.59
Logistic Regression	1	0.79	0.85	1	0.72	0.83	0.99	0.65	0.83		Logistic Regression	1	0.83	0.78	1	0.78	0.72	1	0.74	0.66
SVM	1	0.73	0.82	0.99	0.65	0.8	0.98	0.55	0.81		SVM	1	0.86	0.76	0.99	0.78	0.73	0.98	0.72	0.67
Random Forests	1	0.78	0.83	1	0.69	0.82	1	0.57	0.79		Random Forests	1	0.86	0.79	1	0.79	0.74	1	0.7	0.65
Multitask Classifier (MTC)	0.92	0.75	0.83	0.8	0.63	0.77	0.7	0.5	0.71		Multitask Classifier (MTC)	0.94	0.84	0.75	0.65	0.62	0.52	0.48	0.46	0.35
IRV-MTC	0.74	0.83	0.76	0.67	0.66	0.72	0.99	0.98	1		IRV-MTC	0.73	0.73	0.79	0.64	0.72	0.69	0.98	1	1
Robust-MTC	0.93	0.75	0.82	0.85	0.68	0.78	0.87	0.7	0.83		Robust-MTC	0.94	0.85	0.75	0.73	0.65	0.6	0.58	0.49	0.44
XGBoost	0.92	0.67	0.84	0.8	0.58	0.79	0.72	0.48	0.76		XGBoost	0.87	0.84	0.74	0.75	0.79	0.68	0.67	0.7	0.59
Scaffold split
				1980-10-10										20/20/60
Model	Train ROC-AUC	Val ROC-AUC	Test ROC-AUC	Train F1 score	Val F1 score	Test F1 score	Train Recall	Val Recall	Test Recall		Model	Train ROC-AUC	Val ROC-AUC	Test ROC-AUC	Train F1 score	Val F1 score	Test F1 score	Train Recall	Val Recall	Test Recall
GraphConvModel	1	0.81	0.74	0.98	0.7	0.65	0.98	0.65	0.61		GraphConvModel	0.96	0.76	0.75	0.86	0.66	0.64	0.78	0.68	0.63
DAGModel	1	0.7	0.77	1	0.59	0.72	1	0.65	0.75		DAGModel	1	0.76	0.75	1	0.68	0.66	1	0.75	0.71
GATModel	0.74	0.74	0.73	0.63	0.54	0.52	0.53	0.44	0.44		GATModel	0.71	0.7	0.7	0.49	0.53	0.44	0.35	0.44	0.31
GCNModel	0.95	0.86	0.76	0.83	0.76	0.66	0.73	0.65	0.61		GCNModel	0.97	0.78	0.83	0.9	0.72	0.72	0.84	0.66	0.69
Logistic Regression	1	0.86	0.79	0.99	0.77	0.69	0.99	0.79	0.69		Logistic Regression	1	0.8	0.83	0.99	0.7	0.73	0.99	0.68	0.74
SVM	1	0.81	0.82	0.99	0.7	0.73	0.98	0.65	0.75		SVM	1	0.81	0.81	0.98	0.74	0.71	0.97	0.79	0.74
Random Forests	1	0.84	0.82	1	0.7	0.69	1	0.65	0.67		Random Forests	1	0.83	0.82	1	0.76	0.7	1	0.75	0.66
Multitask Classifier (MTC)	0.91	0.83	0.79	0.83	0.77	0.69	0.86	0.79	0.78		Multitask Classifier (MTC)	0.92	0.81	0.82	0.85	0.75	0.71	0.82	0.79	0.7
IRV-MTC	0.74	0.75	0.8	0.68	0.61	0.62	0.99	1	0.97		IRV-MTC	0.73	0.72	0.79	0.7	0.61	0.61	1	1	1
Robust-MTC	0.92	0.84	0.79	0.79	0.65	0.69	0.67	0.53	0.61		Robust-MTC	0.93	0.82	0.81	0.75	0.64	0.61	0.61	0.51	0.47
XGBoost	0.84	0.74	0.78	0.73	0.52	0.66	0.64	0.41	0.58		XGBoost	0.83	0.8	0.76	0.76	0.71	0.68	0.68	0.7	0.64
									Homogeneous data : AID_1706 oversampled
Random split
				1980-10-10										20/20/60
Model	Train ROC-AUC	Val ROC-AUC	Test ROC-AUC	Train F1 score	Val F1 score	Test F1 score	Train Recall	Val Recall	Test Recall		Model	Train ROC-AUC	Val ROC-AUC	Test ROC-AUC	Train F1 score	Val F1 score	Test F1 score	Train Recall	Val Recall	Test Recall
GraphConvModel	0.99	0.9	0.86	0.99	0.82	0.86	1	0.92	0.97		GraphConvModel	1	0.89	0.9	1	0.83	0.85	1	0.85	0.87
DAGModel	1	0.89	0.91	1	0.85	0.88	1	0.92	0.96		DAGModel	1	0.87	0.88	1	0.83	0.82	1	0.88	0.88
GATModel	0.61	0.58	0.57	0.66	0.65	0.66	0.87	0.85	0.93		GATModel	0.61	0.54	0.58	0.52	0.48	0.5	0.46	0.41	0.46
GCNModel	0.93	0.79	0.82	0.83	0.74	0.75	0.98	0.92	0.96		GCNModel	0.9	0.75	0.76	0.75	0.61	0.61	0.66	0.5	0.52
Logistic Regression	1	0.88	0.9	0.98	0.84	0.86	0.99	0.89	0.94		Logistic Regression	1	0.84	0.86	0.98	0.83	0.8	0.99	0.87	0.84
SVM	1	0.95	0.98	0.99	0.94	0.95	1	0.92	0.96		SVM	1	0.92	0.92	1	0.88	0.89	0.99	0.83	0.84
Random Forests	1	0.95	0.98	1	0.93	0.95	1	0.93	0.98		Random Forests	1	0.92	0.92	1	0.86	0.87	1	0.86	0.86
Multitask Classifier (MTC)	0.74	0.65	0.71	0.68	0.66	0.66	0.98	0.97	0.97		Multitask Classifier (MTC)	0.79	0.67	0.73	0	0	0	0	0	0
IRV-MTC	0.69	0.61	0.62	0.69	0.63	0.64	0.88	0.8	0.79		IRV-MTC	0.7	0.61	0.59	0.67	0.65	0.62	0.9	0.85	0.82
Robust-MTC	0.8	0.73	0.77	0.69	0.64	0.68	0.63	0.57	0.64		Robust-MTC	0.83	0.69	0.76	0.62	0.47	0.46	0.48	0.34	0.33
XGBoost	0.99	0.89	0.88	0.98	0.84	0.88	0.99	0.88	0.97		XGBoost	0.99	0.85	0.87	0.96	0.81	0.81	0.97	0.84	0.85
Scaffold split
				1980-10-10										20/20/60
Model	Train ROC-AUC	Val ROC-AUC	Test ROC-AUC	Train F1 score	Val F1 score	Test F1 score	Train Recall	Val Recall	Test Recall		Model	Train ROC-AUC	Val ROC-AUC	Test ROC-AUC	Train F1 score	Val F1 score	Test F1 score	Train Recall	Val Recall	Test Recall
GraphConvModel	1	0.57	0.39	1	0.07	0.06	1	0.5	0.29		GraphConvModel	1	0.59	0.46	1	0.05	0.06	1	0.77	0.92
DAGModel	1	0.46	0.54	1	0.03	0.06	1	0.17	0.29		DAGModel	1	0.56	0.57	1	0.07	0.06	1	0.85	0.69
GATModel	0.57	0.52	0.41	0.77	0.05	0.06	1	1	1		GATModel	0.59	0.52	0.47	0.9	0.05	0.05	1	1	1
GCNModel	0.89	0.6	0.38	0.85	0.06	0.04	0.94	0.67	0.43		GCNModel	0.93	0.43	0.46	0.95	0.05	0.05	0.97	0.77	0.85
Logistic Regression	1	0.47	0.47	0.99	0	0	0.99	0	0		Logistic Regression	1	0.57	0.5	0.98	0.05	0.05	0.97	0.62	0.62
SVM	1	0.61	0.48	1	0	0	0.99	0	0		SVM	1	0.61	0.49	1	0.06	0.05	0.99	0.85	0.62
Random Forests	1	0.52	0.53	1	0.04	0.08	1	0.17	0.29		Random Forests	1	0.56	0.46	1	0.05	0.06	1	0.85	1
Multitask Classifier (MTC)	0.75	0.54	0.54	0.77	0.05	0.06	0.99	1	1		Multitask Classifier (MTC)	0.8	0.58	0.47	0.9	0.05	0.05	1	1	1
IRV-MTC	0.68	0.55	0.41	0.78	0.06	0.05	0.95	1	0.71		IRV-MTC	0.7	0.64	0.43	0.9	0.05	0.05	0.99	1	1
Robust-MTC	0.78	0.58	0.52	0.77	0.05	0.06	1	1	1		Robust-MTC	0.83	0.53	0.44	0.9	0.05	0.05	1	1	1
XGBoost	1	0.51	0.47	0.98	0	0.03	1	0	0.14		XGBoost	0.97	0.54	0.53	0.96	0.06	0.05	1	1	0.85
