# Supplementary material for: Deep Learning Algorithms Achieved Satisfactory Predictions When Trained on a Novel Collection of Anticoronavirus Molecules
Source: Front Genet. 2021 Nov 29;12:744170. doi: 10.3389/fgene.2021.744170 (PMC8667578; doi:10.3389/fgene.2021.744170)
Supplement: Supplementary file 2 [file Table3.XLSX]

## Sheet: model_optimization
Selected models: GCN, RF and DAG
		GCNModel							RF					DAGModel
epoch	dropout	learning_rate	batch_size	accuracy	roc-auc score		n_estimators	max_features	accuracy	auc roc score		epoch	n_graph_feat	learning_rate	batch_size	accuracy	auc roc score
40	0.1	0.001	64	0.79	0.91		300	sqrt	0.84	0.91		40	30	0.0005	64	0.8	0.87
40	0.15	0.001	64	0.81	0.89		500	log2	0.84	0.91		50	20	0.001	64	0.8	0.86
40	0.15	0.001	32	0.82	0.89		1000	log2	0.83	0.91		40	30	0.001	32	0.8	0.85
40	0.15	0.001	16	0.81	0.89		10	sqrt	0.83	0.89		50	30	0.0005	64	0.79	0.87
120	0.1	0.0001	16	0.81	0.88		100	sqrt	0.82	0.91		50	30	0.001	32	0.79	0.85
40	0.15	0.0001	32	0.79	0.88		300	log2	0.82	0.91		40	20	0.0005	32	0.79	0.85
40	0.1	0.0001	32	0.79	0.88		500	sqrt	0.82	0.91		50	30	0.001	64	0.79	0.84
40	0.1	0.0001	16	0.82	0.88		600	log2	0.82	0.91		40	30	0.0005	32	0.79	0.84
120	0.1	0.0001	32	0.8	0.87		100	log2	0.82	0.9		40	20	0.001	64	0.78	0.87
120	0.15	0.001	16	0.79	0.87		600	sqrt	0.82	0.9		50	30	0.0005	32	0.78	0.83
120	0.1	0.001	16	0.78	0.87		1000	sqrt	0.82	0.9		50	20	0.0005	64	0.77	0.83
120	0.15	0.0001	16	0.79	0.87		10	log2	0.79	0.86		40	20	0.0005	64	0.77	0.83
40	0.1	0.001	32	0.75	0.87							40	20	0.001	32	0.77	0.83
40	0.15	0.0001	16	0.78	0.87							50	20	0.0005	32	0.76	0.85
120	0.1	0.001	64	0.77	0.86							50	20	0.001	32	0.75	0.81
120	0.15	0.0001	64	0.75	0.86							40	30	0.001	64	0.74	0.82
120	0.1	0.0001	64	0.77	0.86
120	0.15	0.001	32	0.78	0.86
120	0.1	0.001	32	0.78	0.86
40	0.1	0.0001	64	0.76	0.86
40	0.1	0.001	16	0.8	0.86
120	0.15	0.0001	32	0.77	0.85
40	0.15	0.0001	64	0.73	0.85
120	0.15	0.001	64	0.78	0.83
Optimized models' performances
Model	Type	Optimal hyperparameters combination	ROC-AUC Score	Accuracy	F1-score	MCC	Cohen’s Kappa
Random Forests	ML	n_estimations = 300 max_features = SQRT	0.91	0.84	0.84	0.69	0.69
GCN	DL	n_epochs = 40 batch_size = 64 learning_rate = 0.001 dropout = 0.1	0.91	0.79	0.8	0.56	0.56
DAG	DL	n_epochs = 40 batch_size = 64 learning_rate = 0.0005 n_graph_feat = 30	0.87	0.8	0.8	0.57	0.62
