# Supplementary material for: Deep Learning Algorithms Achieved Satisfactory Predictions When Trained on a Novel Collection of Anticoronavirus Molecules
Source: Front Genet. 2021 Nov 29;12:744170. doi: 10.3389/fgene.2021.744170 (PMC8667578; doi:10.3389/fgene.2021.744170)
Supplement: Supplementary file 3 [file Table4.XLSX]

## Sheet: Sheet1
Homogeneous data							Heterogeneous data
					3CLpro_cov
Model	Accuracy	F1 score	Recall (Sensitivity )	Specificity		Model	Accuracy	F1 score	Recall (Sensitivity )	Specificity
Random Forests	0.88	0.89	0.68	0.94		Random Forests	0.83	0.84	0.76	0.92
GCNModel	0.74	0.74	0.84	0.89		GCNModel	0.88	0.89	0.85	0.91
DAGModel	0.76	0.78	0.76	0.75		DAGModel	0.69	0.65	0.51	0.91
					PLpro_cov
Model	Accuracy	F1 score	Recall (Sensitivity )	Specificity		Model	Accuracy	F1 score	Recall (Sensitivity )	Specificity
Random Forests	0.82	0.45	0.35	0.95		Random Forests	0.69	0.33	0.35	0.78
GCNModel	0.69	0.43	0.55	0.73		GCNModel	0.66	0.33	0.4	0.73
DAGModel	0.87	0.65	0.55	0.96		DAGModel	0.69	0.49	0.7	0.69
					viral_cov-2
Model	Accuracy	F1 score	Recall (Sensitivity )	Specificity		Model	Accuracy	F1 score	Recall (Sensitivity )	Specificity
Random Forests	0.81	0.89	1	0		Random Forests	0.48	0.62	0.53	0.25
GCNModel	0.62	0.76	0.76	0		GCNModel	0.67	0.8	0.82	0
DAGModel	0.76	0.86	0.94	0		DAGModel	0.57	0.71	0.65	0.25
					Mixed data
						Model	Accuracy	F1 score	Recall (Sensitivity )	Specificity
						Random Forests	0.84	0.84	0.84	0.85
						GCNModel	0.79	0.79	0.81	0.77
						DAGModel	0.76	0.75	0.72	0.79
