# Supplementary material for: Deep Learning Algorithms Achieved Satisfactory Predictions When Trained on a Novel Collection of Anticoronavirus Molecules
Source: Front Genet. 2021 Nov 29;12:744170. doi: 10.3389/fgene.2021.744170 (PMC8667578; doi:10.3389/fgene.2021.744170)
Supplement: Supplementary file 4 [file Table1.XLSX]

## Sheet: Sheet1
Construction of the database
Bioassays							anti-coronaviruses compounds - Litterature
Reference	Category	Total	Active	Inactive	Inconclusive		Reference	Category	Total	Active	Inactive	Inconclusive
AID_1409607	viral_cov-2	41	20	21	0		SARS_CoV_cpmds	3CLpro_cov	278	265	13	0
AID_1409578	viral_cov-2	15	15	0	0		SARS_CoV_cpmds	3CLpro_cov-2	144	144	0	0
AID_1409579	viral_cov-2	42	42	0	0		SARS_CoV_cpmds	PLpro_cov-2	17	17	0	0
AID_1409585	viral_cov-2	16	16	0	0		SARS_CoV_cpmds	Unknown	94	94	0	0
AID_1409595	viral_cov-2	10	10	0	0				533	520	13
AID_1409599	viral_cov-2	63	63	0	0
AID_1409614	viral_cov-2	22	4	18	0
AID_1409615	Sigma2_cov-2	2	2	0	0
AID_1409580	cell-line_cov-2	1	1	0	0
AID_1409583	cell-line_cov-2	1	1	0	0
AID_1409609	cell-line_cov-2	1	0	1	0
AID_652038	PLpro_cov	1022	198	737	87
AID_488984	3CLpro_cov	103	10	93	0
AID_1706	3CLpro_cov	290893(*)	405	290488(*)	0
			787	870
(*) Total bioassay size before filtering
Statistics per category
Category	Total	Active	Inactive	Inconclusive			SARS_CoV_cpmds	3CLpro_cov	13
3CLpro_cov	1208	680	528	0			AID_488984	3CLpro_cov	93
3CLpro_cov-2	144	144	0	0			AID_1706	3CLpro_cov	422
PLpro_cov	935	198	737	0					528
PLpro_cov-2	17	17	0	0
viral_cov-2	209	170	39	0
Unknown	97	96	1	0
Total	2610	1305	1305
		Train						Test
Category	Total	Active	Inactive	Inconclusive		Category	Total	Active	Inactive	Inconclusive
3CLpro_cov	1087.2	612	475.2	0		3CLpro_cov	120.8	68	52.8	0
3CLpro_cov-2	129.6	129.6	0	0		3CLpro_cov-2	14.4	14.4	0	0
PLpro_cov	841	178.2	663.3	0		PLpro_cov	93.5	19.8	73.7	0
PLpro_cov-2	15.3	15.3	0	0		PLpro_cov-2	1.7	1.7	0	0
viral_cov-2	188.1	153	35.1	0		viral_cov-2	20.9	17	3.9	0
Unknown	87.3	86.4	0.9	0		Unknown	9.7	9.6	0.1	0
Total	2348.5	1174.5	1174.5			Total	261	130.5	130.5
						Total	2609.5
