# Supplementary material for: Deep Learning Algorithms Achieved Satisfactory Predictions When Trained on a Novel Collection of Anticoronavirus Molecules
Source: Front Genet. 2021 Nov 29;12:744170. doi: 10.3389/fgene.2021.744170 (PMC8667578; doi:10.3389/fgene.2021.744170)
Supplement: Supplementary file 6 [file Table5.XLSX]

## Sheet: All_models
Random Forests						DAGModel						GCNModel
PUBCHEM_CID	smiles	prediction	activity	confidence		PUBCHEM_CID	smiles	prediction	activity	confidence		PUBCHEM_CID	smiles	prediction	activity	confidence		Name	cationic_amph
5280723	CCCCC[C@@H](/C=C/[C@H]1[C@@H](CC(=O)[C@@H]1CCCCCCC(=O)O)O)O	0	inactive	0.913		5280723	CCCCC[C@@H](/C=C/[C@H]1[C@@H](CC(=O)[C@@H]1CCCCCCC(=O)O)O)O	0	inactive	0.792		5280723	CCCCC[C@@H](/C=C/[C@H]1[C@@H](CC(=O)[C@@H]1CCCCCCC(=O)O)O)O	0	inactive	0.999		Alprostadil	No
447043	CC[C@@H]1[C@@]([C@@H]([C@H](N(C[C@@H](C[C@@]([C@@H]([C@H]([C@@H]([C@H](C(=O)O1)C)O[C@H]2C[C@@]([C@H]([C@@H](O2)C)O)(C)OC)C)O[C@H]3[C@@H]([C@H](C[C@H](O3)C)N(C)C)O)(C)O)C)C)C)O)(C)O	0	inactive	0.882		447043	CC[C@@H]1[C@@]([C@@H]([C@H](N(C[C@@H](C[C@@]([C@@H]([C@H]([C@@H]([C@H](C(=O)O1)C)O[C@H]2C[C@@]([C@H]([C@@H](O2)C)O)(C)OC)C)O[C@H]3[C@@H]([C@H](C[C@H](O3)C)N(C)C)O)(C)O)C)C)C)O)(C)O	0	inactive	0.604		447043	CC[C@@H]1[C@@]([C@@H]([C@H](N(C[C@@H](C[C@@]([C@@H]([C@H]([C@@H]([C@H](C(=O)O1)C)O[C@H]2C[C@@]([C@H]([C@@H](O2)C)O)(C)OC)C)O[C@H]3[C@@H]([C@H](C[C@H](O3)C)N(C)C)O)(C)O)C)C)C)O)(C)O	0	inactive	0.989		Azithromycin	No
197712	CC1=CC(=NC(=N1)OC(C(=O)O)C(C2=CC=CC=C2)(C3=CC=CC=C3)OC)C	0	inactive	0.87		197712	CC1=CC(=NC(=N1)OC(C(=O)O)C(C2=CC=CC=C2)(C3=CC=CC=C3)OC)C	0	inactive	0.799		197712	CC1=CC(=NC(=N1)OC(C(=O)O)C(C2=CC=CC=C2)(C3=CC=CC=C3)OC)C	0	inactive	0.997		Ambrisentan
56959	CC1=C(C(=CC=C1)C)NC(=O)CN2CCN(CC2)CC(COC3=CC=CC=C3OC)O	0	inactive	0.505		56959	CC1=C(C(=CC=C1)C)NC(=O)CN2CCN(CC2)CC(COC3=CC=CC=C3OC)O	0	inactive	0.746		56959	CC1=C(C(=CC=C1)C)NC(=O)CN2CCN(CC2)CC(COC3=CC=CC=C3OC)O	1	active	0.946		Ranolazine	Yes
4594	CC1=CN=C(C(=C1OC)C)CS(=O)C2=NC3=C(N2)C=C(C=C3)OC	0	inactive	0.604		4594	CC1=CN=C(C(=C1OC)C)CS(=O)C2=NC3=C(N2)C=C(C=C3)OC	0	inactive	0.584		4594	CC1=CN=C(C(=C1OC)C)CS(=O)C2=NC3=C(N2)C=C(C=C3)OC	1	active	0.998		Omeprazole	No
17134	COC1=C(N=CN=C1OC)NS(=O)(=O)C2=CC=C(C=C2)N	0	inactive	0.806		17134	COC1=C(N=CN=C1OC)NS(=O)(=O)C2=CC=C(C=C2)N	1	active	0.535		17134	COC1=C(N=CN=C1OC)NS(=O)(=O)C2=CC=C(C=C2)N	1	active	0.913		Sulfadoxine	Yes
12947	CCN(CCCC(C)NC1=C2C=CC(=CC2=NC=C1)Cl)CCO.OS(=O)(=O)O	1	active	0.86		12947	CCN(CCCC(C)NC1=C2C=CC(=CC2=NC=C1)Cl)CCO.OS(=O)(=O)O	1	active	0.836		12947	CCN(CCCC(C)NC1=C2C=CC(=CC2=NC=C1)Cl)CCO.OS(=O)(=O)O	1	active	0.999		Hydroxychloroquine	Yes
130881	CCCC1=NC(=C(N1CC2=CC=C(C=C2)C3=CC=CC=C3C4=NNN=N4)C(=O)OCC5=C(OC(=O)O5)C)C(C)(C)O	0	inactive	0.654		130881	CCCC1=NC(=C(N1CC2=CC=C(C=C2)C3=CC=CC=C3C4=NNN=N4)C(=O)OCC5=C(OC(=O)O5)C)C(C)(C)O	0	inactive	0.813		130881	CCCC1=NC(=C(N1CC2=CC=C(C=C2)C3=CC=CC=C3C4=NNN=N4)C(=O)OCC5=C(OC(=O)O5)C)C(C)(C)O	0	inactive	0.999		Olmesartan medoxomil	Yes
71172	CC(C)NCC(COC1=CC=CC=C1OCC=C)O.Cl	0	inactive	0.957		71172	CC(C)NCC(COC1=CC=CC=C1OCC=C)O.Cl	0	inactive	0.894		71172	CC(C)NCC(COC1=CC=CC=C1OCC=C)O.Cl	0	inactive	0.987		Oxprenolol	No
123601	CC(C)(C)NC[C@@H](C1=CC(=C(C=C1)O)CO)O.Cl	0	inactive	0.955		123601	CC(C)(C)NC[C@@H](C1=CC(=C(C=C1)O)CO)O.Cl	0	inactive	0.87		123601	CC(C)(C)NC[C@@H](C1=CC(=C(C=C1)O)CO)O.Cl	0	inactive	0.973		Levalbuterol	Yes
213039	CC(C)CN(C[C@H]([C@H](CC1=CC=CC=C1)NC(=O)O[C@H]2CO[C@@H]3[C@H]2CCO3)O)S(=O)(=O)C4=CC=C(C=C4)N	0	inactive	0.726		213039	CC(C)CN(C[C@H]([C@H](CC1=CC=CC=C1)NC(=O)O[C@H]2CO[C@@H]3[C@H]2CCO3)O)S(=O)(=O)C4=CC=C(C=C4)N	1	active	0.641		213039	CC(C)CN(C[C@H]([C@H](CC1=CC=CC=C1)NC(=O)O[C@H]2CO[C@@H]3[C@H]2CCO3)O)S(=O)(=O)C4=CC=C(C=C4)N	0	inactive	0.974		Darunavir	Yes
131411	CCOC(=O)C1=C(N(C2=CC(=C(C(=C21)CN(C)C)O)Br)C)CSC3=CC=CC=C3	1	active	0.554		131411	CCOC(=O)C1=C(N(C2=CC(=C(C(=C21)CN(C)C)O)Br)C)CSC3=CC=CC=C3	1	active	0.665		131411	CCOC(=O)C1=C(N(C2=CC(=C(C(=C21)CN(C)C)O)Br)C)CSC3=CC=CC=C3	1	active	0.989		Arbidol	Yes
5309446	C1CCN(C1)CC2=NC3=CC=CC=C3N2CC4=CC=C(C=C4)Cl.Cl	1	active	0.599		5309446	C1CCN(C1)CC2=NC3=CC=CC=C3N2CC4=CC=C(C=C4)Cl.Cl	1	active	0.912		5309446	C1CCN(C1)CC2=NC3=CC=CC=C3N2CC4=CC=C(C=C4)Cl.Cl	1	active	0.925		Clemizole	Yes
54726191	C[C@@H]1CCO[C@@H]2N1C(=O)C3=C(C(=O)C(=CN3C2)C(=O)NCC4=C(C=C(C=C4)F)F)O	0	inactive	0.549		54726191	C[C@@H]1CCO[C@@H]2N1C(=O)C3=C(C(=O)C(=CN3C2)C(=O)NCC4=C(C=C(C=C4)F)F)O	0	inactive	0.53		54726191	C[C@@H]1CCO[C@@H]2N1C(=O)C3=C(C(=O)C(=CN3C2)C(=O)NCC4=C(C=C(C=C4)F)F)O	1	active	0.649		Dolutegravir	Yes
16219921	COC1=CC2=C(C=CN=C2C=C1)[C@@H]([C@H]3C[C@@H]4CCN3C[C@@H]4C=C)O.O.Cl	0	inactive	0.903		16219921	COC1=CC2=C(C=CN=C2C=C1)[C@@H]([C@H]3C[C@@H]4CCN3C[C@@H]4C=C)O.O.Cl	0	inactive	0.565		16219921	COC1=CC2=C(C=CN=C2C=C1)[C@@H]([C@H]3C[C@@H]4CCN3C[C@@H]4C=C)O.O.Cl	0	inactive	0.998		Quinidine	Yes
71587	C1CN(CCN1CCCN2C3=CC=CC=C3C=CC4=CC=CC=C42)CCO.Cl.Cl	0	inactive	0.824		71587	C1CN(CCN1CCCN2C3=CC=CC=C3C=CC4=CC=CC=C42)CCO.Cl.Cl	1	active	0.64		71587	C1CN(CCN1CCCN2C3=CC=CC=C3C=CC4=CC=CC=C42)CCO.Cl.Cl	0	inactive	0.96		Opipramol	Yes
121304016	CCC(CC)COC(=O)[C@H](C)N[P@](=O)(OC[C@@H]1[C@H]([C@H]([C@](O1)(C#N)C2=CC=C3N2N=CN=C3N)O)O)OC4=CC=CC=C4	1	active	0.749		121304016	CCC(CC)COC(=O)[C@H](C)N[P@](=O)(OC[C@@H]1[C@H]([C@H]([C@](O1)(C#N)C2=CC=C3N2N=CN=C3N)O)O)OC4=CC=CC=C4	1	active	0.806		121304016	CCC(CC)COC(=O)[C@H](C)N[P@](=O)(OC[C@@H]1[C@H]([C@H]([C@](O1)(C#N)C2=CC=C3N2N=CN=C3N)O)O)OC4=CC=CC=C4	1	active	0.987		Remdesivir	Yes
	(no confidence threshold)	TPR	FPR					(80% confidence threshold)	TPR	FPR
	RF	0.235294	0.11237					RF	0.111111	0.02746
	DAG	0.411765	0.321058					DAG	0.5	0.216157
	GCN	0.470588	0.17186					GCN	0.357143	0.149695
Confusion matrix (no confidence threshold)							Confusion matrix (80% confidence threshold)
Model	RF	DAG	GCN				Model	RF	DAG	GCN
TP	4	7	8				TP	1	3	5
TN	940	719	877				TN	425	359	835
FP	119	340	182				FP	12	99	147
FN	13	10	9				FN	8	3	9
total	1076	1076	1076				total	446	464	996
	RF	total/12	total/17				DAG	total/12	total/17				GCN	total/12	total/17
	inactive	8	13				inactive	6	10				inactive	5	9
	active	4	4				active	6	7				active	7	8

## Sheet: GCN_predictions
PUBCHEM_CID	smiles	prediction	activity	confidence
24041599	CC(=C)[C@H]1[C@@H]2[C@@H]3[C@@]4([C@](C1C(=O)O2)(CC5[C@]4(O5)C(=O)O3)O)C	0	inactive	0.997
5284555	C[C@]12CC[C@H]3[C@H]([C@@H]1CCC2=O)CCC4=C3C=CC(=C4)OS(=O)(=O)O.C1CNCCN1	0	inactive	1
60663	CC(C)[C@H]1C2=C(CC[C@@]1(CCN(C)CCCC3=NC4=CC=CC=C4N3)OC(=O)COC)C=C(C=C2)F	0	inactive	0.999
5311066	C[C@]12C[C@@H]([C@H]3[C@H]([C@@H]1C[C@@H]4[C@]2(OC(O4)(C)C)C(=O)CO)CCC5=CC(=O)C=C[C@]35C)O	0	inactive	1
23666879	CCN1CCN(C(=O)C1=O)C(=O)N[C@H](C2=CC=CC=C2)C(=O)N[C@H]3[C@@H]4N(C3=O)[C@H](C(S4)(C)C)C(=O)[O-].[Na+]	0	inactive	1
122824	CCN(CC)C(C)CN1C2=CC=CC=C2SC3=CC=CC=C31.Cl	0	inactive	0.999
657306	CC[N+]1(CCCC(C1)OC(=O)C(C2=CC=CC=C2)(C3=CC=CC=C3)O)C.[Br-]	0	inactive	1
66266	C1CCN(CC1)CCCC(C2=CC=CC=C2)(C3=CC=CC=C3)O.Cl	0	inactive	1
73440817	CC[C@@H]1[C@H](/C=C(/C=C/C(=O)[C@@H](C[C@@H]([C@@H]([C@H]([C@@H](CC(=O)O1)O)C)O[C@H]2[C@@H]([C@H]([C@@H]([C@H](O2)C)O[C@H]3CC([C@H]([C@@H](O3)C)O)(C)O)N(C)C)O)CC=O)C)\C)CO[C@H]4[C@@H]([C@@H]([C@@H]([C@H](O4)C)O)OC)OC	1	active	0.997
146047994	CN1C(CC2=CC(=C(C=C21)O)N=NC(=O)N)S(=O)(=O)O.[Na+]	0	inactive	0.999
4170	CC1NC2=CC(=C(C=C2C(=O)N1C3=CC=CC=C3C)S(=O)(=O)N)Cl	1	active	1
8569	COC1=CC(=C(C=C1)C(=O)C2=CC=CC=C2O)O	0	inactive	0.697
2788	C1=CC2=C(C(=C(C=C2Cl)I)O)N=C1	0	inactive	0.998
15008962	COC1=C(C(=NC=C1)CS(=O)C2=NC3=C([N-]2)C=CC(=C3)OC(F)F)OC.[Na+]	0	inactive	0.996
5280723	CCCCC[C@@H](/C=C/[C@H]1[C@@H](CC(=O)[C@@H]1CCCCCCC(=O)O)O)O	0	inactive	1
115237	CC1=C(C(=O)N2CCCC(C2=N1)O)CCN3CCC(CC3)C4=NOC5=C4C=CC(=C5)F	0	inactive	1
464	C1=CC=C(C=C1)C(=O)NCC(=O)O	0	inactive	0.999
9576185	C1COCCN1CC2CN(C(=O)O2)/N=C/C3=CC=C(O3)[N+](=O)[O-].Cl	1	active	1
224246	CC(=O)OCC(=O)[C@]1(CC[C@@H]2[C@@]1(C[C@@H]([C@]3([C@H]2CCC4=CC(=O)C=C[C@@]43C)F)O)C)O	0	inactive	1
3693427	C1=CC=C2C(=C1)N=CC(=N2)[N-]S(=O)(=O)C3=CC=C(C=C3)N.[Na+]	1	active	0.931
444036	CCC(=O)O[C@@]1([C@@H](C[C@@H]2[C@@]1(C[C@@H]([C@]3([C@H]2C[C@@H](C4=CC(=O)C=C[C@@]43C)F)F)O)C)C)C(=O)SCF	0	inactive	1
60934	CC(C)(C)NC(=O)[C@@H]1C[C@@H]2CCCC[C@@H]2CN1C[C@H]([C@H](CC3=CC=CC=C3)NC(=O)[C@H](CC(=O)N)NC(=O)C4=NC5=CC=CC=C5C=C4)O.CS(=O)(=O)O	0	inactive	1
71157	CC1=C(C(=CC=C1)C)NC(=O)CN2CCCC2=O	1	active	0.577
13981867	CC1([C@H]2CCC([C@@H]1C2)CCOCC[N+]3(CCOCC3)CC4=CC(=C(C=C4Br)OC)OC)C.[Br-]	0	inactive	0.998
5281025	C1CN(CCN1CCOCCO)C2=NC3=CC=CC=C3SC4=CC=CC=C42.C1CN(CCN1CCOCCO)C2=NC3=CC=CC=C3SC4=CC=CC=C42.C(=C/C(=O)O)\C(=O)O	1	active	0.999
66064	CN1CCN(CC1)CCCN2C3=CC=CC=C3SC4=C2C=C(C=C4)C(F)(F)F.Cl.Cl	0	inactive	1
5362115	CCOC(=O)[C@H](CCC1=CC=CC=C1)N[C@@H](C)C(=O)N(CC(=O)O)C2CC3=CC=CC=C3C2.Cl	0	inactive	1
124886	C(CC(=O)N[C@@H](CS)C(=O)NCC(=O)O)[C@@H](C(=O)O)N	0	inactive	1
51371450	C=CC[N@@+]12[C@@H]3[C@]4(C5=CC=CC=C5N/6C4/C(=C\N7C8/C(=C6)/[C@@H]9/C(=C/CO)/C[N@+]4([C@H]([C@]8(C5=CC=CC=C75)CC4)C9)CC=C)/[C@@H](C3)/C(=C/CO)/C1)CC2.[Cl-].[Cl-]	0	inactive	1
64142	CC1=C(C=CC=C1O)C(=O)N[C@@H](CSC2=CC=CC=C2)[C@@H](CN3C[C@H]4CCCC[C@H]4C[C@H]3C(=O)NC(C)(C)C)O.CS(=O)(=O)O	1	active	0.526
47471	C1=CC(=C(C(=C1)Cl)SC(CCC2=CC=C(C=C2)Cl)CN3C=CN=C3)Cl.[N+](=O)(O)[O-]	1	active	1
3936	CN(C1=NC(=CC=C1)OC)C(=S)OC2=CC3=C(CCCC3)C=C2	1	active	1
5462355	CC(C)(C)NC(=O)[C@@H]1CN(CCN1C[C@H](C[C@@H](CC2=CC=CC=C2)C(=O)N[C@@H]3[C@@H](CC4=CC=CC=C34)O)O)CC5=CN=CC=C5.OS(=O)(=O)O	0	inactive	0.996
10660	CN1C2=C(C(=O)N(C1=O)C)NC(=N2)Cl.CN(C)CCOC(C1=CC=CC=C1)C2=CC=CC=C2	0	inactive	1
56593568	CO/N=C(/C1=NSC(=N1)N)\C(=O)N[C@H]2[C@@H]3N(C2=O)C(=C(CS3)C[N+]4=C5C=CC=NN5C=C4)C(=O)O.Cl	0	inactive	1
7083	CC1=CC2=C(C=C1N)SC3=CC(=[N+](C)C)C=CC3=N2.[Cl-]	1	active	1
5388961	CCOC(=O)[C@H](CCC1=CC=CC=C1)N[C@@H](C)C(=O)N2CCC[C@H]2C(=O)O.C(=C\C(=O)O)\C(=O)O	0	inactive	1
2481	CC(C)CC1(C(=O)NC(=O)NC1=O)CC=C	0	inactive	0.85
11548	CC(C[N+](C)(C)C)OC(=O)N.[Cl-]	0	inactive	0.972
33254	CC1=CC(=NN=C1NCCN2CCOCC2)C3=CC=CC=C3.Cl.Cl	0	inactive	0.999
2318	CC(CC1=CC(=CC=C1)C(F)(F)F)NCCOC(=O)C2=CC=CC=C2	0	inactive	0.848
6915944	C=CC1=C(N2[C@@H]([C@@H](C2=O)NC(=O)/C(=N\O)/C3=CSC(=N3)N)SC1)C(=O)O	0	inactive	0.999
60837	CCC1=C2CN3C(=CC4=C(C3=O)COC(=O)[C@@]4(CC)O)C2=NC5=C1C=C(C=C5)OC(=O)N6CCC(CC6)N7CCCCC7.O.O.O.Cl	0	inactive	0.682
9568	CC1=CC=CC=C1C(C2=CC=CC=C2)OCCN(C)C.Cl	0	inactive	0.997
11078	CCCOC1=C(C=CC(=C1)N)C(=O)OCCN(CC)CC.Cl	0	inactive	1
5719	CCN(C1=CC=CC(=C1)C2=CC=NC3=C(C=NN23)C#N)C(=O)C	0	inactive	0.996
40854	COC(=O)NC1=NC2=C(N1)C=C(C=C2)S(=O)C3=CC=CC=C3	0	inactive	0.99
146047993	CN1C(=O)C=C(N(C1=O)CC2=CC=CC=C2C#N)C3CCC[C@H](C3)N.C1=CC=C(C=C1)C(=O)O	0	inactive	1
61100	C1=CC=C(C=C1)CCNN.OS(=O)(=O)O	0	inactive	0.982
4507	CCOC(=O)C1=C(NC(=C(C1C2=CC(=CC=C2)[N+](=O)[O-])C(=O)OC)C)C	1	active	0.937
9066	CN(C)CCN(CC1=CC=CC=C1)C2=CC=CC=N2.Cl	0	inactive	0.998
6215	C[C@]12C[C@@H]([C@]3([C@H]([C@@H]1C[C@@H]4[C@]2(OC(O4)(C)C)C(=O)CO)C[C@@H](C5=CC(=O)C=C[C@@]53C)F)F)O	0	inactive	1
5485193	CCOC(=O)[C@H](CCC1=CC=CC=C1)N[C@@H](C)C(=O)N2[C@@H](CN(C2=O)C)C(=O)O.Cl	0	inactive	1
22576	CN(C)CCC=C1C2=CC=CC=C2C=CC3=CC=CC=C31.Cl	0	inactive	1
6419929	CC[C@H](CO)NCCN[C@H](CC)CO.Cl.Cl	0	inactive	0.927
5362129	CCOC(=O)[C@H](CCC1=CC=CC=C1)N[C@@H](C)C(=O)N2[C@H]3CCC[C@H]3C[C@H]2C(=O)O	0	inactive	1
5281067	CN(C)CCC(C1=CC=C(C=C1)Br)C2=CC=CC=N2.C(=C\C(=O)O)\C(=O)O	1	active	0.6
163751	C1CNCCN(C1)S(=O)(=O)C2=CC=CC3=C2C=CN=C3.Cl	0	inactive	1
8480	C1=CC(=CC=C1NC(=O)N)[As](=O)(O)O	1	active	0.89
6419884	CCC[C@@H]1C[C@H](N(C1)C)C(=O)N[C@@H](C2[C@@H]([C@@H]([C@H]([C@H](O2)SC)O)O)O)[C@H](C)Cl.Cl	0	inactive	0.631
91513	C1CN(CCN1CCOCCO)C(C2=CC=CC=C2)C3=CC=C(C=C3)Cl.Cl.Cl	0	inactive	0.999
15004	CCCOC(=O)CC1=CC(=C(C=C1)OCC(=O)N(CC)CC)OC	0	inactive	0.888
98889	CC1=C(C(=O)N(N1C)C2=CC=CC=C2)O	0	inactive	0.998
29327	CN(C(=O)N[C@@H]1[C@H]([C@@H]([C@H](O[C@@H]1O)CO)O)O)N=O	0	inactive	1
54384	C[C@@H]1CN(CC[C@@]1(C2=CC=CC=C2)C(=O)O)C3CCC(CC3)(C#N)C4=CC=C(C=C4)F.Cl	0	inactive	1
131411	CCOC(=O)C1=C(N(C2=CC(=C(C(=C21)CN(C)C)O)Br)C)CSC3=CC=CC=C3	0	inactive	0.989
16667703	C1=CN2[C@@H]3[C@@H]([C@H]([C@@H](O3)CO)O)OC2=NC1=N.Cl	0	inactive	0.997
24360	CC[C@@]1(C2=C(COC1=O)C(=O)N3CC4=CC5=CC=CC=C5N=C4C3=C2)O	0	inactive	1
31728	C[C@@H]([C@@H](C1=CC=C(C=C1)O)O)NCCC2=CC=C(C=C2)O.Cl	0	inactive	1
65359	C(CC(=O)N[C@@H](CSSC[C@@H](C(=O)NCC(=O)O)NC(=O)CC[C@@H](C(=O)O)N)C(=O)NCC(=O)O)[C@@H](C(=O)O)N	0	inactive	0.997
5995	CCC(=O)O[C@H]1CC[C@@H]2[C@@]1(CC[C@H]3[C@H]2CCC4=CC(=O)CC[C@]34C)C	0	inactive	1
5741	COC1=C(C=C2C(=C1)CC(C2=O)CC3CCN(CC3)CC4=CC=CC=C4)OC.Cl	0	inactive	1
66368	CC(C)NCC(COC1=CC=CC=C1CC=C)O.Cl	0	inactive	1
441398	CCOC(=O)OC(C)OC(=O)[C@H]1C(S[C@H]2N1C(=O)[C@H]2NC(=O)[C@@H](C3=CC=CC=C3)N)(C)C.Cl	1	active	1
3083802	CCN(CC)CCNC(=O)COC1=CC=C(C=C1)OC.Cl	0	inactive	0.998
3293	CCOC1=CC2=C(C=C1)NC(C=C2C)(C)C	1	active	0.899
24733	CC(=O)OCC(=O)[C@H]1CC[C@@H]2[C@@]1(CC(=O)[C@H]3[C@H]2CC[C@@H]4[C@@]3(CC[C@H](C4)O)C)C	0	inactive	1
62886	C[N@@+]1(CCC2=CC(=C(C=C2[C@H]1CC3=CC(=C(C=C3)OC)OC)OC)OC)CCC(=O)OCCCCCOC(=O)CC[N@+]4(CCC5=CC(=C(C=C5[C@H]4CC6=CC(=C(C=C6)OC)OC)OC)OC)C.C1=CC=C(C=C1)S(=O)(=O)[O-].C1=CC=C(C=C1)S(=O)(=O)[O-]	1	active	1
3561	C1=C(C(=CC(=C1Cl)Cl)Cl)OCC#CI	0	inactive	0.791
91442	CCN(CC)C(C)C(=O)C1=CC=CC=C1.Cl	0	inactive	1
92163	CCCNC(C)C(=O)NC1=CC=CC=C1C.Cl	0	inactive	1
27200	CS(=O)(=O)C1=CC=C(C=C1)[C@H]([C@@H](CO)NC(=O)C(Cl)Cl)O	0	inactive	0.988
11211984	C1CCC(CC1)NC(=S)N2CCC(CC2)C3=CN=CN3.C(=C\C(=O)O)\C(=O)O	1	active	1
5311014	CC[C@H](C)[C@H]1C(=O)N[C@@H](C(=O)N[C@H](C(=O)N[C@@H](C(=O)N[C@H](C(=O)N[C@H](C(=O)N[C@@H](C(=O)N1)CCCN)CCCCNC(=O)[C@H]([C@@H](C)CC)NC(=O)[C@@H](CCC(=O)O)NC(=O)[C@H](CC(C)C)NC(=O)C2CSC(=N2)C(C(C)CC)N)CC(=O)N)CC(=O)O)CC3=CN=CN3)CC4=CC=CC=C4	1	active	0.567
4614	C1=CC=C(C=C1)C2=C(OC(=N2)CCC(=O)O)C3=CC=CC=C3	0	inactive	0.95
135403646	C12=NNN=C1N=C(NC2=O)N	0	inactive	0.977
6420066	CC(C)(C)NC[C@H](COC1=CC=CC2=C1CCCC2=O)O.Cl	0	inactive	1
5282484	C[C@@H](CN1C2=CC=CC=C2SC3=C1C=C(C=C3)OC)CN(C)C.C(=C\C(=O)O)\C(=O)O	0	inactive	0.989
23675322	CC1=NN=C(S1)SCC2=C(N3[C@@H]([C@@H](C3=O)NC(=O)CN4C=NN=N4)SC2)C(=O)[O-].[Na+]	0	inactive	0.999
3395	CC(C1=CC(=C(C=C1)C2=CC=CC=C2)F)C(=O)OC(C)OC(=O)C	0	inactive	1
2812	C1=CC=C(C=C1)C(C2=CC=CC=C2)(C3=CC=CC=C3Cl)N4C=CN=C4	1	active	0.972
5795	CCN(CC)CCOC(=O)C1=CC=C(C=C1)N.Cl	0	inactive	1
5360733	C1CC(C1)CN2CC[C@]34[C@@H]5[C@H](CC[C@]3([C@H]2CC6=C4C(=C(C=C6)O)O5)O)O.Cl	0	inactive	0.996
4727	CC(C)(C(C(=O)O)N)S	0	inactive	0.997
71405	CN1CCN(CC1)CC(=O)N2C3=CC=CC=C3C(=O)NC4=C2N=CC=C4.Cl.Cl	0	inactive	0.998
163701	CCN(CC)C(=O)[C@@]1(C[C@@H]1CN)C2=CC=CC=C2.Cl	0	inactive	1
9883104	CCCCC1=CC2=CC=CC=C2C(=N1)OCCN(C)C.Cl	0	inactive	1
62413	CN1CCN(CC1)C(C2=CC=CC=C2)C3=CC=C(C=C3)Cl.Cl	0	inactive	0.998
90010	CCN(CC)CCOCCOC(=O)C1(CCCC1)C2=CC=CC=C2.C(C(=O)O)C(CC(=O)O)(C(=O)O)O	0	inactive	0.998
28864	CCN(CC)C(=O)N[C@@H]1CN([C@@H]2CC3=CNC4=CC=CC(=C34)C2=C1)C	0	inactive	1
54765	CC(C)(C)NCC(C1=CC(=CC(=C1)OC(=O)N(C)C)OC(=O)N(C)C)O.Cl	0	inactive	1
25102587	CCN(CC)CCOC(=O)C1(CCCC1)C2=CC=C(C=C2)[N+](=O)[O-].Cl	0	inactive	1
160436	C1=CC2=C(C=C1O)C(=CN2)CCN.Cl	0	inactive	0.995
441336	C[C@@H]1C[C@H]2[C@@H]3CCC4=CC(=O)C=C[C@@]4([C@]3([C@H](C[C@@]2([C@]1(C(=O)CCl)OC(=O)C5=CC=CO5)C)O)Cl)C	0	inactive	1
6420003	CCN1CCN(C(=O)C1=O)C(=O)N[C@H](C2=CC=C(C=C2)O)C(=O)N[C@H]3[C@@H]4N(C3=O)C(=C(CS4)CSC5=NN=NN5C)C(=O)O.O.O	0	inactive	0.999
23685176	CC1([C@@H](N2[C@H](S1)[C@@H](C2=O)NC(=O)[C@@H](C3=CC=CC=C3)NC(=O)N4CCNC4=O)C(=O)[O-])C.[Na+]	0	inactive	0.996
4911	CCCN(CCC)S(=O)(=O)C1=CC=C(C=C1)C(=O)O	0	inactive	1
12598086	CC(=O)NC1=C(C(=C(C(=C1I)C(=O)O)I)NC(=O)C)I.O.O	0	inactive	1
67356	C1CN(CCN1CCCN2C3=CC=CC=C3SC4=C2C=C(C=C4)C(F)(F)F)CCO.Cl.Cl	0	inactive	1
7010	CCC(C)C(C1=CC=CC=C1)C(=O)OCC[N+](C)(CC)CC.[Br-]	0	inactive	1
8813	C1=CC(=CC=C1C(=N)N)OCCCCCOC2=CC=C(C=C2)C(=N)N.C(CS(=O)(=O)O)O.C(CS(=O)(=O)O)O	0	inactive	1
2202	C1C2=C(C(=CC=C2)O)C(=O)C3=C1C=CC=C3O	0	inactive	0.988
6100	CC[N+](C)(C)CC1=CC=CC=C1Br.CC1=CC=C(C=C1)S(=O)(=O)[O-]	1	active	0.624
288	C[N+](C)(C)CC(CC(=O)[O-])O	0	inactive	0.761
13789	C[C@]12CCC(=O)C=C1C=C[C@@H]3[C@@H]2CC[C@]4([C@H]3CC[C@@]45CCC(=O)O5)C	0	inactive	1
4112	CN(CC1=CN=C2C(=N1)C(=NC(=N2)N)N)C3=CC=C(C=C3)C(=O)NC(CCC(=O)O)C(=O)O	0	inactive	0.999
104981	CC[N+](C)(CC)CCC[N+]1=C2C=C(C=CC2=C3C=CC(=CC3=C1C4=CC=CC=C4)N)N.[I-].[I-]	1	active	0.616
5723	COC1=C(C=CC(=C1)C2=NNC(=O)C=C2)OC(F)F	0	inactive	1
5497	CCN(CC)C(=O)C1=CN=CC=C1	0	inactive	0.999
5362118	C1C[C@H](N(C1)C(=O)[C@H](CCCCN)N[C@@H](CCC2=CC=CC=C2)C(=O)O)C(=O)O.O.O	0	inactive	1
443949	C1CN(CCN1CCO)C(=O)CN2C3=C(C=CC(=C3)Cl)SC2=O.Cl	0	inactive	0.948
5702167	CN1CCC(=C2C3=CC=CC=C3SC4=CC=CC=C42)CC1.C(=C\C(=O)O)\C(=O)O	0	inactive	0.999
656644	C1C(=C(N2[C@H](S1)[C@@H](C2=O)NC(=O)[C@@H](C3=CC=CC=C3)S(=O)(=O)[O-])C(=O)[O-])C[N+]4=CC=C(C=C4)C(=O)N.[Na+]	0	inactive	0.995
1984	CC(=O)NC1=CC=C(C=C1)OC(=O)C2=CC=CC=C2O	0	inactive	0.921
64736	CCC(=O)OC(CC1=CC=CC=C1)(C2=CC=CC=C2)C(C)CN(C)C.C1=CC=C2C=C(C=CC2=C1)S(=O)(=O)O	0	inactive	0.996
23671691	C[C@]12CCC(=O)C=C1C=C[C@@H]3[C@@H]2CC[C@]4([C@H]3CC[C@]4(CCC(=O)[O-])O)C.[K+]	0	inactive	1
27350	CC(=O)O[C@H]1C[C@@H]2CC[C@@H]3[C@@H]([C@]2(C[C@@H]1[N+]4(CCCCC4)C)C)CC[C@]5([C@H]3C[C@@H]([C@@H]5OC(=O)C)[N+]6(CCCCC6)C)C.[Br-].[Br-]	0	inactive	1
19529	CN(C1=CC=C(C=C1)OC(=O)C2=CC=CO2)C(=O)C(Cl)Cl	0	inactive	0.992
47812	CCCN1C[C@@H](C[C@H]2[C@H]1CC3=CNC4=CC=CC2=C34)CSC.CS(=O)(=O)O	0	inactive	1
23667299	CC[C@]1(CC[C@@H](O1)[C@@]2(CC[C@@]3(O2)C[C@@H]([C@H]([C@H](O3)[C@@H](C)[C@H]([C@H](C)C(=O)[O-])OC)C)O)C)[C@H]4[C@H](C[C@@H](O4)[C@@H]5[C@H](C[C@H]([C@@](O5)(CO)O)C)C)C.[Na+]	1	active	0.666
4764	C1=CC=C2C(=C1)C(=O)OC2(C3=CC=C(C=C3)O)C4=CC=C(C=C4)O	1	active	0.966
11065	CN(C)CCC=C1C2=CC=CC=C2CCC3=CC=CC=C31.Cl	0	inactive	1
259331	C[C@]12CC[C@H]3[C@H]([C@@H]1CC[C@@H]2O)CCC4=C3C=CC(=C4)OC(=O)N(CCCl)CCCl	0	inactive	0.998
68626	C1CN(CCC12CNC(=O)O2)CCC3=CC=CC=C3.Cl	0	inactive	1
6420040	CCCCOC1=C(C=CC(=C1)C(=O)OCCN(CC)CC)N.Cl	0	inactive	1
36207	CN1CCCCC1CCN2C3=CC=CC=C3SC4=C2C=C(C=C4)S(=O)C.C1=CC=C(C=C1)S(=O)(=O)O	0	inactive	0.999
656664	CN1[C@@H]2CC[C@H]1CC(C2)OC(=O)C3=CNC4=CC=CC=C43.Cl	0	inactive	1
9270	CC(=O)O[C@H]1CC[C@@H]2[C@H]3CC[C@]4([C@H]([C@@H]3CCC2=C1)CC[C@]4(C#C)OC(=O)C)C	0	inactive	1
54704426	C[C@@]1([C@H]2C[C@H]3[C@@H](C(=O)C(=C([C@]3(C(=O)C2=C(C4=C1C=CC=C4O)O)O)O)C(=O)N)N(C)C)O.Cl	0	inactive	1
37907	CC(C)(C)C(=O)C(N1C=CN=C1)OC2=CC=C(C=C2)Cl	0	inactive	0.999
6081	CC(C(C1=C(C=CC(=C1)OC)OC)O)N.Cl	0	inactive	1
3488	COC1=C(C=C(C=C1)Cl)C(=O)NCCC2=CC=C(C=C2)S(=O)(=O)NC(=O)NC3CCCCC3	0	inactive	1
44383	COC1=C(C=C2C(=C1)C(=NC(=N2)N3CCN(CC3)C(=O)C4CCCO4)N)OC.Cl	1	active	1
121586	C1=CN(C=N1)CC(O)(P(=O)(O)O)P(=O)(O)O.O	0	inactive	1
25249	C[C@]12CC[C@H]3[C@H]([C@@H]1CC[C@]2(C)O)CC[C@@H]4[C@@]3(CC5=C(C4)NN=C5)C	0	inactive	1
2453	C1=CC2=C(C(=C(C=C2Br)Br)O)N=C1	1	active	0.997
6420020	CCCCC[C@@H](/C=C/[C@H]1[C@@H](C[C@@H]([C@@H]1C/C=C\CCCC(=O)O)O)O)O.COC(CO)(CO)N	0	inactive	1
115162	CC1([C@@H](N2[C@H](S1)[C@@H](C2=O)N=CN3CCCCCC3)C(=O)OCOC(=O)C(C)(C)C)C.Cl	0	inactive	1
9560989	COCCCC/C(=N\OCCN)/C1=CC=C(C=C1)C(F)(F)F.C(=C\C(=O)O)\C(=O)O	0	inactive	1
5282474	CCCCC1=NC=C(N1CC2=CC=C(C=C2)C(=O)O)/C=C(\CC3=CC=CS3)/C(=O)O.CS(=O)(=O)O	0	inactive	1
5282435	C1=CC(=C(C=C1Cl)C2=NC(=NC(=N2)N)N)Cl.C(=C\C(=O)O)\C(=O)O	0	inactive	0.777
7108	C1=CC=C2C(=C1)NC3=CC=CC=C3S2	1	active	0.81
13221	CC1(C2CCC(C2)C1(C)NC)C.Cl	0	inactive	0.999
14219	CN(C)C(=N)N=C(N)N.Cl	0	inactive	1
31307	C[C@]12C[C@@H]([C@]3([C@H]([C@@H]1C[C@H]([C@@]2(C(=O)CO)O)O)CCC4=CC(=O)C=C[C@@]43C)F)O	0	inactive	1
6604565	CN(C)C/C=C(\C1=CC=C(C=C1)Br)/C2=CN=CC=C2.O.Cl.Cl	0	inactive	0.933
23675324	C[C@H](C1=CC2=C(C=C1)C=C(C=C2)OC)C(=O)[O-].[Na+]	0	inactive	0.999
175804	CCCN1CCCC[C@H]1C(=O)NC2=C(C=CC=C2C)C.Cl	0	inactive	1
66068	CCN(CC)CCNC(=O)C1=CC=C(C=C1)N.Cl	0	inactive	1
121587	CN1CC[C@@]23C=C[C@@H](C[C@@H]2OC4=C(C=CC(=C34)C1)OC)O.Br	0	inactive	1
23675317	CC(C(=O)N[C@H]1[C@@H]2N(C1=O)[C@H](C(S2)(C)C)C(=O)[O-])OC3=CC=CC=C3.[K+]	0	inactive	0.99
135398739	C1C[C@@H](O[C@@H]1CO)N2C=NC3=C2N=CNC3=O	0	inactive	0.999
37392	CCCCN(CCCC)CCC(C1=C2C=CC(=CC2=C3C=C(C=C(C3=C1)Cl)Cl)C(F)(F)F)O.Cl	0	inactive	0.988
6048	C1CN=C(N1)CC2=CC=CC=C2.Cl	0	inactive	0.988
4463	CC1=C2C(=NC=C1)N(C3=C(C=CC=N3)C(=O)N2)C4CC4	1	active	0.808
9845819	CC1=NC=C(C(=N1)N)CN(C=O)/C(=C(\CCO)/SSCC2CCCO2)/C.Cl	0	inactive	1
51371441	C[C@@]12CCN([C@H]1N(C3=C2C=C(C=C3)O)C)C.C(=C/C(=O)O)\C(=O)O	0	inactive	1
5282379	CC1=C(C(CCC1)(C)C)/C=C/C(=C/C=C/C(=C\C(=O)O)/C)/C	0	inactive	1
9936727	CCC(CC)(C1=CC=CC=C1)C(=O)OCCOCCN(CC)CC.C(C(=O)O)C(CC(=O)O)(C(=O)O)O	0	inactive	0.896
23690471	C[C@@H]1[C@@H](CC[C@]2(C1CC[C@]3([C@H]2[C@@H](C[C@@H]\4[C@@]3(C[C@@H](/C4=C(/CCC=C(C)C)\C(=O)[O-])OC(=O)C)C)O)C)C)O.[Na+]	1	active	1
5362123	CCOC(=O)[C@H](CCC1=CC=CC=C1)N[C@H]2CCC3=CC=CC=C3N(C2=O)CC(=O)O.Cl	0	inactive	1
6419975	COC1=C(C=C(C=C1)C(=O)NCC2=CN=CC=C2)C(=O)NCC3=CN=CC=C3.O	0	inactive	1
4767	CC(=CC1C(C1(C)C)C(=O)OCC2=CC(=CC=C2)OC3=CC=CC=C3)C	0	inactive	0.966
6915744	CC[C@@H]1[C@@]([C@@H]([C@H](/C(=N/OCOCCOC)/[C@@H](C[C@@]([C@@H]([C@H]([C@@H]([C@H](C(=O)O1)C)O[C@H]2C[C@@]([C@H]([C@@H](O2)C)O)(C)OC)C)O[C@H]3[C@@H]([C@H](C[C@H](O3)C)N(C)C)O)(C)O)C)C)O)(C)O	0	inactive	1
32798	CCC(=O)O[C@@]1([C@H](C[C@@H]2[C@@]1(C[C@@H]([C@]3([C@H]2CCC4=CC(=O)C=C[C@@]43C)F)O)C)C)C(=O)CCl	0	inactive	1
6256	C1[C@@H]([C@H](O[C@H]1N2C=C(C(=O)NC2=O)C(F)(F)F)CO)O	0	inactive	1
65685	CCCNC(C)(C)C(=O)NC1=CC=CC=C1C	0	inactive	1
6714002	CCC(=O)OCC(=O)[C@]1(CC[C@@H]2[C@@]1(C[C@@H]([C@H]3[C@H]2CCC4=CC(=O)C=C[C@]34C)O)C)OC(=O)OCC	1	active	0.931
4211	C1=CC=C(C(=C1)C(C2=CC=C(C=C2)Cl)C(Cl)Cl)Cl	0	inactive	0.894
19379	CN(C)CCOC(=O)COC1=CC=C(C=C1)Cl.Cl	0	inactive	1
2741	C1=CC=C2C(=C1)C(=O)C=C(O2)C(=O)O	0	inactive	0.998
10969	CC(CCCC(C)(C)O)N.Cl	0	inactive	0.997
7019	C1=CC=C2C(=C1)C(=C3C=CC=CC3=N2)N	0	inactive	0.968
23667631	CC1=C(C(=NO1)C2=CC=CC=C2)C(=O)N[C@H]3[C@@H]4N(C3=O)[C@H](C(S4)(C)C)C(=O)[O-].[Na+]	0	inactive	0.997
17683	CCN(CCCCOC(=O)C1=CC(=C(C=C1)OC)OC)C(C)CC2=CC=C(C=C2)OC.Cl	0	inactive	1
135413520	C1=CC(=CC=C1CCC2=CNC3=C2C(=O)NC(=N3)N)C(=O)N[C@@H](CCC(=O)[O-])C(=O)[O-].[Na+].[Na+]	0	inactive	0.994
182230	CC(=O)N[C@@H](CCC(=O)N)C(=O)O	0	inactive	1
2759362	C1=CC(=CC(=C1)I)CN=C(N)N.OS(=O)(=O)O	0	inactive	0.996
5282318	CC(CN1C2=CC=CC=C2CCC3=CC=CC=C31)CN(C)C.C(=C\C(=O)O)\C(=O)O	0	inactive	0.998
115305	CCCC(=O)N1CCCN(CC1)C2=NC3=CC(=C(C=C3C(=N2)N)OC)OC.Cl	0	inactive	0.981
65632	C1CSC(=O)C1NC(=O)CSCC(=O)O	0	inactive	0.998
4236	C1=CC=C(C=C1)C(C2=CC=CC=C2)S(=O)CC(=O)N	0	inactive	1
16574	CC(=O)OC[C@@H]1[C@H]([C@H]([C@@H](O1)N2C(=O)NC(=O)C=N2)OC(=O)C)OC(=O)C	0	inactive	1
66264	CCN[C@@H](C)CC1=CC(=CC=C1)C(F)(F)F.Cl	1	active	1
55329	CC(C(C)(C)C)N=C(NC#N)NC1=CC=NC=C1.O	1	active	1
13770	CN1CCC(=C2C3=CC=CC=C3C=CC4=CC=CC=C42)CC1.Cl	0	inactive	1
21718	CCN(CCCC1=CC=CC=C1)CCCC2=CC=CC=C2.C(C(=O)O)C(CC(=O)O)(C(=O)O)O	0	inactive	0.997
441325	CCCCC1=C(C2=CC=CC=C2O1)C(=O)C3=CC(=C(C(=C3)I)OCCN(CC)CC)I.Cl	1	active	1
5742832	C[C@H]1[C@@H](C(=O)N1S(=O)(=O)O)NC(=O)/C(=N\OC(C)(C)C(=O)O)/C2=CSC(=N2)N	0	inactive	1
23702	CCC(C(C1=CC(=C(C=C1)O)O)O)NC(C)C.CS(=O)(=O)O	0	inactive	0.994
20749	CC[N+]1(CCC(=C(C2=CC=CC=C2)C3=CC=CC=C3)C1C)CC.[Br-]	0	inactive	0.971
84029	CC[C@@H]1[C@@]([C@@H]([C@H](C(=O)[C@@H](C[C@@]([C@@H]([C@H]([C@@H]([C@H](C(=O)O1)C)O[C@H]2C[C@@]([C@H]([C@@H](O2)C)O)(C)OC)C)O[C@H]3[C@@H]([C@H](C[C@H](O3)C)N(C)C)O)(C)OC)C)C)O)(C)O	0	inactive	0.924
6852391	CCCC[N+]1([C@@H]2CC(C[C@H]1[C@H]3[C@@H]2O3)OC(=O)[C@H](CO)C4=CC=CC=C4)C.[Br-]	0	inactive	1
202225	C[C@@H]1C[C@@H]([C@H]([C@@H](O1)O[C@H]2[C@H](C[C@@]3(CO3)C(=O)[C@@H]([C@H]([C@H]([C@H](OC(=O)[C@@H]([C@H]([C@@H]2C)O[C@H]4C[C@@H]([C@H]([C@@H](O4)C)OC(=O)C)OC)C)C)C)OC(=O)C)C)C)OC(=O)C)N(C)C	0	inactive	0.991
2151	CC1=C(C(=O)N(N1C)C2=CC=CC=C2)N	0	inactive	0.996
2466	CCCCOC1=CC=C(C=C1)CC(=O)NO	0	inactive	1
441358	CNCCC=C1C2=CC=CC=C2CCC3=CC=CC=C31.Cl	0	inactive	1
66366	CC(C)NC[C@H](COC1=CC=CC2=CC=CC=C21)O.Cl	0	inactive	1
5282375	CCOC(=O)/C=C(\C)/C=C/C=C(\C)/C=C/C1=C(C(=C(C=C1C)OC)C)C	1	active	0.941
5702223	CN(C)CC/C=C/1\C2=CC=CC=C2SC3=C1C=C(C=C3)Cl.Cl	0	inactive	0.975
2310	CCC1(CC(=O)NC(=O)C1)C	0	inactive	0.895
135524783	C1[C@@H](N=C(N[C@H]1O)N)[C@H]2C(=O)NC[C@@H](C(=O)N[C@H](C(=O)N[C@H](C(=O)N/C(=C\NC(=O)N)/C(=O)N2)CO)CO)NC(=O)C[C@H](CCCN)N.OS(=O)(=O)O	0	inactive	1
10766	CCC(C)(CN(C)C)OC(=O)C1=CC=CC=C1.Cl	0	inactive	1
170344	CCC1=C(C(=CC=C1)CC)NC(=O)CN(CC(=O)O)CC(=O)O	0	inactive	1
59772	CNS(=O)(=O)CC1=CC2=C(C=C1)NC=C2CCN(C)C.C(CC(=O)O)C(=O)O	0	inactive	1
441334	CC(C)(C)NCC(C1=CC(=CC(=C1)O)O)O.CC(C)(C)NCC(C1=CC(=CC(=C1)O)O)O.OS(=O)(=O)O	0	inactive	1
9373	CN(CC#C)CC1=CC=CC=C1.Cl	0	inactive	0.993
10607	COC1=CC(=CC(=C1OC)OC)[C@H]2[C@@H]3[C@H](COC3=O)[C@H](C4=CC5=C(C=C24)OCO5)O	0	inactive	0.999
3081	CC1(C(=O)NC(=O)O1)C	0	inactive	0.994
5284409	CC(C)(C)NC[C@@H](COC1=CC=CC2=C1CCCC2=O)O.Cl	0	inactive	1
448537	CC/C(=C(/CC)\C1=CC=C(C=C1)O)/C2=CC=C(C=C2)O	0	inactive	1
5282409	CN(C)CCOC(C1=CC=C(C=C1)Cl)C2=CC=CC=N2.C(=C\C(=O)O)\C(=O)O	0	inactive	0.992
8732	CCCC1=NC=C(C(=N1)N)C[N+]2=CC=CC=C2C.Cl.[Cl-]	0	inactive	1
92965	CC1=CC=C(C=C1)C(=O)C(C)CN2CCCCC2.Cl	0	inactive	1
23675786	CC1=C(C(=NO1)C2=C(C=CC=C2Cl)Cl)C(=O)N[C@H]3[C@@H]4N(C3=O)[C@H](C(S4)(C)C)C(=O)[O-].O.[Na+]	0	inactive	0.998
4075	C1=CC(=C(C=C1N)C(=O)O)O	0	inactive	1
443955	CC[C@@]12CCCN3[C@@H]1C4=C(CC3)C5=CC=CC=C5N4C(=C2)C(=O)OCC	0	inactive	1
60975	CC(C)NCC(C1=CC2=CC=CC=C2C=C1)O.Cl	0	inactive	1
5340	C1=CC(=CC=C1N)S(=O)(=O)NC2=NC=CS2	1	active	0.994
16219735	C1CC1CN2CC[C@]34[C@@H]5C(=O)CC[C@]3([C@H]2CC6=C4C(=C(C=C6)O)O5)O.O.O.Cl	0	inactive	0.999
6433208	C1CN(CCN1CC/C=C\2/C3=CC=CC=C3SC4=C2C=C(C=C4)Cl)CCO.Cl.Cl	0	inactive	1
443939	C[C@H]1[C@H]([C@H](C[C@@H](O1)O[C@H]2C[C@@](CC3=C2C(=C4C(=C3O)C(=O)C5=C(C4=O)C(=CC=C5)OC)O)(C(=O)CO)O)N)O.Cl	0	inactive	0.972
71773	CCOCC(COC1=CC=C(C=C1)NC(=O)CC[S+](C)C)O.CC1=CC=C(C=C1)S(=O)(=O)[O-]	1	active	0.996
11970251	CC1=C2[C@H](C(=O)[C@@]3([C@H](C[C@@H]4[C@]([C@H]3[C@@H]([C@](C2(C)C)(C[C@@H]1OC(=O)[C@@H]([C@H](C5=CC=CC=C5)NC(=O)OC(C)(C)C)O)O)OC(=O)C6=CC=CC=C6)(CO4)OC(=O)C)O)C)O	0	inactive	0.95
121304016	CCC(CC)COC(=O)[C@H](C)N[P@](=O)(OC[C@@H]1[C@H]([C@H]([C@](O1)(C#N)C2=CC=C3N2N=CN=C3N)O)O)OC4=CC=CC=C4	1	active	1
54685925	CN(C)[C@H]1[C@@H]2C[C@@H]3CC4=C(C=CC(=C4C(=C3C(=O)[C@@]2(C(=C(C1=O)C(=O)N)O)O)O)O)N(C)C.Cl	0	inactive	1
26596	CCCCC1=CC2=C(C=C1)N=C(N2)NC(=O)OC	0	inactive	1
55245	CC#C[C@@]1(CC[C@@H]2[C@@]1(C[C@@H](C3=C4CCC(=O)C=C4CC[C@@H]23)C5=CC=C(C=C5)N(C)C)C)O	0	inactive	0.998
21873163	C1=CC=C(C(=C1)C(=O)O)NC2=C(C=CC(=C2)Cl)C(=O)O.[Na+].[Na+]	0	inactive	1
5281006	C/C=C/C1=C(N2[C@@H]([C@@H](C2=O)NC(=O)[C@@H](C3=CC=C(C=C3)O)N)SC1)C(=O)O	1	active	0.576
3326	CC(C)C1=C(N(N(C1=O)C2=CC=CC=C2)C)CN(C)C(C)CC3=CC=CC=C3	0	inactive	0.97
6536864	CC(C)(C(=O)O)O/N=C(/C1=CSC(=N1)N)\C(=O)N[C@H]2[C@@H]3N(C2=O)C(=C(CS3)C[N+]4=CC=CC=C4)C(=O)[O-].O.O.O.O.O	1	active	0.762
5282210	C1C[C@H]2C[C@@H]1[C@@H]3[C@H]2CN(C3)NC(=O)C4=CC(=C(C=C4)Cl)S(=O)(=O)N	0	inactive	0.988
5576	CC1(C(=O)N(C(=O)O1)C)C	0	inactive	0.907
3883	CC1=C(C=CN=C1CS(=O)C2=NC3=CC=CC=C3N2)OCC(F)(F)F	0	inactive	0.999
6420019	CN1CCN(CC1)C(C2=CC=CC=C2)C3=CC=CC=C3.Cl	0	inactive	1
23656722	CNCC[C@H](C1=CC=CS1)OC2=CC=CC3=CC=CC=C32.Cl	0	inactive	1
14520	CC(=O)NC1CCSC1=O	0	inactive	0.895
68861	C[C@]12CCC3=C4CCC(=O)C=C4CC[C@H]3[C@@H]1CC[C@]2(CC#N)O	0	inactive	1
92178	CN1CCN(CC1)CCCN2C3=CC=CC=C3SC4=C2C=C(C=C4)S(=O)(=O)N(C)C.CS(=O)(=O)O.CS(=O)(=O)O	1	active	0.963
114869	C1CN=C(N1)NC2=C(C=CC3=NSN=C32)Cl.Cl	0	inactive	1
45073398	CCOC1=CC=CC=C1O[C@H]([C@H]2CNCCO2)C3=CC=CC=C3.CS(=O)(=O)O	0	inactive	0.506
65327	CNCCCN1C2=CC=CC=C2CCC3=CC=CC=C31.Cl	0	inactive	1
51371403	C1CN(CCC1C(=O)C2=CC=C(C=C2)F)CCN3C(=O)C4=CC=CC=C4NC3=O.[C@@H]([C@H](C(=O)O)O)(C(=O)O)O.O	0	inactive	1
4847	CC1=C(C(=O)N2C=CC=CC2=N1)CCN3CCC(CC3)C(=O)C4=CC=C(C=C4)F	0	inactive	1
2309	CC(C)NCC(COC1=CC=CC2=C1OC(=C2)C(=O)C)O	0	inactive	1
3702	CC1CC2=CC=CC=C2N1NC(=O)C3=CC(=C(C=C3)Cl)S(=O)(=O)N	1	active	0.983
83201	COC1=C(C(=C(C=C1)CN2CCNCC2)OC)OC.Cl.Cl	0	inactive	1
54911	CCC1=NN(C(=O)N1CCOC2=CC=CC=C2)CCCN3CCN(CC3)C4=CC(=CC=C4)Cl.Cl	1	active	0.876
5282169	CCC(=O)O[C@@H]1CC(=O)O[C@@H](C/C=C/C=C/[C@@H]([C@@H](C[C@@H]([C@@H]([C@H]1OC)O[C@H]2[C@@H]([C@H]([C@@H]([C@H](O2)C)O[C@H]3C[C@@]([C@H]([C@@H](O3)C)OC(=O)CC)(C)O)N(C)C)O)CC=O)C)O)C	0	inactive	0.999
51038	C1C(=C(N2[C@H](S1)[C@@H](C2=O)NC(=O)[C@@H](C3=CC=CC=C3)N)C(=O)O)Cl.O	0	inactive	1
6419941	CN1[C@@H]2CC[C@H]1CC(C2)OC(=O)C(C3=CC=CC=C3)O.Br	0	inactive	1
222786	C[C@]12CCC(=O)C=C1CC[C@@H]3[C@@H]2C(=O)C[C@]4([C@H]3CC[C@@]4(C(=O)CO)O)C	0	inactive	0.998
22162	CN(C)CCOC(=O)C(C1=CC=CC=C1)C2(CCCC2)O.Cl	0	inactive	1
135399235	CCCOC1=CC=CC=C1C2=NC3=NNN=C3C(=O)N2	1	active	0.899
51371362	C[C@@H]([C@@H](C1=CC(=CC=C1)O)O)N.[C@@H]([C@H](C(=O)O)O)(C(=O)O)O.[C@@H]([C@H](C(=O)O)O)(C(=O)O)O	0	inactive	1
65464	CN(C)CCCOC1=NN(C2=CC=CC=C21)CC3=CC=CC=C3.Cl	0	inactive	0.998
37083	CC[C@]12CC[C@H]3[C@H]([C@@H]1CC[C@]2(C#C)OC(=O)C)CCC4=CC(=NO)CC[C@H]34	0	inactive	1
3366	C1=NC(=O)NC(=C1F)N	0	inactive	0.969
5917	C1CCC2=NN=NN2CC1	0	inactive	0.729
62878	C1CNC[C@H]([C@@H]1C2=CC=C(C=C2)F)COC3=CC4=C(C=C3)OCO4.Cl	0	inactive	1
5510	CC1=CC(=CC=C1)N(C)C(=S)OC2=CC3=CC=CC=C3C=C2	1	active	1
5405	CC(C)(C)C1=CC=C(C=C1)C(CCCN2CCC(CC2)C(C3=CC=CC=C3)(C4=CC=CC=C4)O)O	1	active	0.997
83592	CC1=C(C(=O)N(N1C)C2=CC=CC=C2)NC(C)C.Cl	0	inactive	0.999
2898	CC(=O)OC1=CC=C(C=C1)C(=C2CCCCC2)C3=CC=C(C=C3)OC(=O)C	0	inactive	1
443944	CC(=O)NC1=C(C(=C(C(=C1I)C(=O)N[C@@H]2[C@H]([C@@H]([C@H](OC2O)CO)O)O)I)N(C)C(=O)C)I	0	inactive	1
115000	CN1C(=O)COC2=C(C=C(C=C21)Cl)C(=O)NC3CN4CCC3CC4.Cl	0	inactive	0.975
55182	C1CN(CCN1CCOCC(=O)O)C(C2=CC=CC=C2)C3=CC=C(C=C3)Cl.Cl.Cl	0	inactive	1
8228	CN(C)CCCN1C2=CC=CC=C2CCC3=CC=CC=C31.Cl	0	inactive	1
23760137	C1=NC(=NC(=O)N1C2[C@@H]([C@@H]([C@H](O2)CO)O)O)N	0	inactive	1
40634	CC1=C(C2=C(CCC(O2)(C)C(=O)O)C(=C1O)C)C	0	inactive	0.991
5833	CC(=O)S[C@@H]1CC2=CC(=O)CC[C@@]2([C@@H]3[C@@H]1[C@@H]4CC[C@]5([C@]4(CC3)C)CCC(=O)O5)C	0	inactive	1
5754	C[C@]12CCC(=O)C=C1CC[C@@H]3[C@@H]2[C@H](C[C@]4([C@H]3CC[C@@]4(C(=O)CO)O)C)O	0	inactive	0.988
91274	CC1=C(SC=C1)C(=CCCN2CCC[C@H](C2)C(=O)O)C3=C(C=CS3)C.Cl	0	inactive	1
16726873	C[N+]1(CCCC1)CC2=C(N3[C@@H]([C@@H](C3=O)NC(=O)/C(=N\OC)/C4=CSC(=N4)N)SC2)C(=O)[O-].Cl	0	inactive	0.995
10314472	CN[C@@H]1C[C@H](C2=CC=CC=C12)C3=CC(=C(C=C3)Cl)Cl.Cl	0	inactive	0.998
23565	CC1([C@@H](N2[C@H](S1)[C@@H](C2=O)NC(=O)[C@@H](C3=CC=CC=C3)N)C(=O)O)C.O.O.O	0	inactive	1
123134638	CC/C=C(\C1=CSC(=N1)N)/C(=O)N[C@H]2[C@@H]3N(C2=O)C(=C(CS3)COC(=O)N)C(=O)OCOC(=O)C(C)(C)C.Cl	0	inactive	0.999
6321424	CC[C@H](C)[C@@H]1[C@H](CC[C@@]2(O1)C[C@@H]3C[C@H](O2)C/C=C(/[C@H]([C@H](/C=C/C=C/4\CO[C@H]5[C@@]4([C@@H](C=C([C@H]5O)C)C(=O)O3)O)C)O[C@H]6C[C@@H]([C@H]([C@@H](O6)C)O[C@H]7C[C@@H]([C@H]([C@@H](O7)C)O)OC)OC)\C)C	0	inactive	0.972
3435	C1COC(=O)N1N=CC2=CC=C(O2)[N+](=O)[O-]	0	inactive	1
2904	C1CCC(C1)CC2NC3=CC(=C(C=C3S(=O)(=O)N2)S(=O)(=O)N)Cl	0	inactive	1
66448	CCN(CC)CCOC(=O)C(C1=CC=CC=C1)(C2=CC=CC=C2)O.Cl	0	inactive	1
60750	C1=CN(C(=O)N=C1N)[C@H]2C([C@@H]([C@H](O2)CO)O)(F)F	1	active	1
23677829	CC1=CC=C(C=C1)C(=O)C2=CC=C(N2C)CC(=O)[O-].O.O.[Na+]	0	inactive	0.926
64764	CC(C)CC(C1(CCC1)C2=CC=C(C=C2)Cl)N(C)C.Cl	0	inactive	0.999
2176	CCOC(=O)OC(C)OC1=C(N(S(=O)(=O)C2=CC=CC=C21)C)C(=O)NC3=CC=CC=N3	1	active	0.947
3760	C1=CC(=C(C(=C1)Cl)COC(CN2C=CN=C2)C3=C(C=C(C=C3)Cl)Cl)Cl	0	inactive	1
70969	CC(C)(CC1=CC=CC=C1)N.Cl	0	inactive	0.982
5324	C1=CC(=CC=C1N)S(=O)(=O)N=C(N)N	0	inactive	1
19004	C[N+]12CCC(CC1)C(C2)OC(=O)C(C3=CC=CC=C3)(C4=CC=CC=C4)O.[Br-]	0	inactive	1
8246	CN(C)C(=O)OC1=CC=CC(=C1)[N+](C)(C)C.[Br-]	0	inactive	0.997
5282139	CN(C)CCC(C1=CC=CC=C1)C2=CC=CC=N2.C(=C\C(=O)O)\C(=O)O	1	active	0.51
41022	CC(=O)O.C1CCNC(C1)CNC(=O)C2=C(C=CC(=C2)OCC(F)(F)F)OCC(F)(F)F	0	inactive	1
23663939	CC1=C(C=CC2=C1OC(=O)C(=C2[O-])NC(=O)C3=CC(=C(C=C3)O)CC=C(C)C)O[C@H]4[C@@H]([C@@H]([C@H](C(O4)(C)C)OC)OC(=O)N)O.[Na+]	0	inactive	1
56971	C1CN(CCN1CCCCN2C(=O)C3=CC=CC=C3S2(=O)=O)C4=NC=CC=N4	0	inactive	1
5309446	C1CCN(C1)CC2=NC3=CC=CC=C3N2CC4=CC=C(C=C4)Cl.Cl	1	active	0.925
6419995	CC1=C2C(=CS1)C(=O)NC3=CC=CC=C3N2C(=O)CN4CCN(CC4)C.Cl.Cl	0	inactive	0.812
22479317	CC1=C(C=CN=C1CS(=O)C2=NC3=CC=CC=C3N2)OCCCOC.[Na+]	0	inactive	0.702
5018304	C1=CC=C(C(=C1)CC(=O)[O-])NC2=C(C=CC=C2Cl)Cl.[Na+]	0	inactive	0.898
53276	CCOC(=O)NC1=C(N=C(C=C1)NCC2=CC=C(C=C2)F)N	0	inactive	0.999
165193	CC(C)NC[C@@H](COC1=CC=CC2=CC=CC=C21)O.Cl	0	inactive	1
73957	CCCCOC1=CC=C(C=C1)OCCCN2CCOCC2.Cl	0	inactive	0.996
23667627	CC1([C@@H](N2[C@H](S1)[C@@H](C2=O)NC(=O)C3=C(C=CC=C3OC)OC)C(=O)[O-])C.[Na+]	1	active	1
6321416	CC(OC(=O)C)OC(=O)C1=C(CS[C@H]2N1C(=O)[C@H]2NC(=O)/C(=N\OC)/C3=CC=CO3)COC(=O)N	1	active	0.995
5282458	COC1=CC(=CC(=C1OC)OC)/C=C/C(=O)N2CCN(CC2)CC(=O)N3CCCC3.C(=C\C(=O)O)\C(=O)O	1	active	0.95
517321	CCCOC1=C(C=C(C=C1)C(=O)OCCN(CC)CC)N.Cl	0	inactive	1
4641	CCCCC1C(=O)N(N(C1=O)C2=CC=C(C=C2)O)C3=CC=CC=C3	1	active	0.945
45052524	C1=CC\2C(=CN=N/C2=N\N)C=C1.Cl	0	inactive	0.966
107999	CN1C=C(C2=CC=CC=C21)C(=O)[C@@H]3CCC4=C(C3)NC=N4.Cl	0	inactive	1
23724817	CCN(CC)CCNC(C1=CC=CC=C1)C(=O)OCCC(C)C.Cl.Cl	0	inactive	0.989
54680691	C[C@@]1([C@H]2[C@@H]([C@H]3[C@@H](C(=O)C(=C([C@]3(C(=O)C2=C(C4=C1C=CC=C4O)O)O)O)C(=O)N)N(C)C)O)O.O.O	0	inactive	0.999
5281056	CC(C)(C)NC[C@@H](COC1=NSN=C1N2CCOCC2)O.C(=C\C(=O)O)\C(=O)O	0	inactive	1
2724018	CC(C)NC[C@H](C1=CC(=C(C=C1)O)O)O.[C@@H]([C@H](C(=O)O)O)(C(=O)O)O	0	inactive	1
180559	CC(C)NC[C@H](COC1=CC=C(C=C1)CC(=O)N)O	0	inactive	0.999
219025	CCCCC1=C(C2=C(O1)C=CC(=C2)NS(=O)(=O)C)C(=O)C3=CC=C(C=C3)OCCCN(CCCC)CCCC.Cl	1	active	1
66245	CC(C)NCC(C1=CC=C(C=C1)NS(=O)(=O)C)O.Cl	0	inactive	1
6852406	CN1[C@@H]2CC(C[C@H]1[C@H]3[C@@H]2O3)OC(=O)[C@H](CO)C4=CC=CC=C4.Cl	0	inactive	1
104850	CC1=C(N(N=C1C(=O)NN2CCCCC2)C3=C(C=C(C=C3)Cl)Cl)C4=CC=C(C=C4)Cl	1	active	0.969
11391	C1CN(CC2=CC=CC=C21)C(=N)N.C1CN(CC2=CC=CC=C21)C(=N)N.OS(=O)(=O)O	0	inactive	1
32169	CCCNC(C)C(=O)NC1=C(SC=C1C)C(=O)OC.Cl	1	active	0.835
4122	COC(=O)NC1=NC2=C(N1)C=C(C=C2)C(=O)C3=CC=CS3	0	inactive	0.806
135398748	C1=NC2=C(N1CCC(CO)CO)N=C(NC2=O)N	0	inactive	0.998
67313	C1=CC(=CC=C1CN)S(=O)(=O)N.Cl	0	inactive	0.997
36462	C[C@@H]1OC[C@@H]2[C@@H](O1)[C@@H]([C@H]([C@@H](O2)O[C@H]3[C@H]4COC(=O)[C@@H]4[C@@H](C5=CC6=C(C=C35)OCO6)C7=CC(=C(C(=C7)OC)O)OC)O)O	0	inactive	0.982
54900	C1CCN(CC1)CCOC2=CC=C(C=C2)C(=O)C3=C(SC4=C3C=CC(=C4)O)C5=CC=C(C=C5)O.Cl	1	active	1
73440816	CC=C(C)C(=O)O[C@H]1[C@@H](C2([C@@H](C[C@@]3(C(=CCC4C3(CCC5C4(CCC([C@]5(C)CO)OC6[C@@H]([C@H]([C@@H]([C@H](O6)C(=O)O)O[C@H]7[C@@H]([C@H]([C@@H]([C@H](O7)CO)O)O)O)O)O[C@H]8[C@@H]([C@H](C([C@H](O8)CO)O)O)O)C)C)C2CC1(C)C)C)O)CO)OC(=O)C	1	active	1
63013	CN(C)C[C@H]1CCCC[C@@]1(C2=CC(=CC=C2)OC)O.Cl	0	inactive	0.994
3276	C1=CN(C(=N1)[N+](=O)[O-])CC(=O)NCCO	0	inactive	0.995
5353	COC1=C(C=CC(=C1)S(=O)C)C2=NC3=C(N2)C=CC=N3	1	active	0.607
667484	CCOC(=O)C1=CN=CN1[C@H](C)C2=CC=CC=C2	0	inactive	1
64647	CCN1CC(C(C1=O)(C2=CC=CC=C2)C3=CC=CC=C3)CCN4CCOCC4.Cl	0	inactive	0.996
5702273	CC(C)(C)NCC(C1=CC(=C(C(=C1)Cl)N)Cl)O.Cl	0	inactive	1
446157	CC(C)C1=NC(=NC(=C1/C=C/[C@H](C[C@H](CC(=O)O)O)O)C2=CC=C(C=C2)F)N(C)S(=O)(=O)C	0	inactive	0.999
6855	C1=CC=C(C=C1)C(=O)OC2=CC=CC3=C2N=CC=C3	1	active	0.999
3080836	CC1=C(C=CC=C1Cl)NC2=C(C=CC=N2)C(=O)O.C(CCN)C[C@@H](C(=O)O)N	0	inactive	0.971
441344	CCN(CC)CCOC(=O)C1(CCCCC1)C2CCCCC2.Cl	0	inactive	1
54680693	CC1=CC(=C(N1C2=CC=CC=C2)C)/C=C/C3=[N+](C4=C(C=C(C=C4)N(C)C)C=C3)C.CC1=CC(=C(N1C2=CC=CC=C2)C)/C=C/C3=[N+](C4=C(C=C(C=C4)N(C)C)C=C3)C.C1=CC=C2C(=C(C(=CC2=C1)C(=O)O)[O-])CC3=C(C(=CC4=CC=CC=C34)C(=O)O)[O-]	0	inactive	0.999
35455	CC(=CCC1C(=O)N(N(C1=O)C2=CC=CC=C2)C3=CC=CC=C3)C	1	active	1
6291	C[C@]12CC[C@H]3[C@H]([C@@H]1CC[C@]2(C#C)O)CCC4=C3C=CC(=C4)OC	0	inactive	1
5573	CCC(COC(=O)C1=CC(=C(C(=C1)OC)OC)OC)(C2=CC=CC=C2)N(C)C	0	inactive	0.936
65869	C1=CC(=CC=C1S(=O)(=O)NC=NCCSCC2=CSC(=N2)N=C(N)N)Br	0	inactive	0.997
6099	CN(C)C1=CC2=C(C=C1)N=C3C=CC(=[N+](C)C)C=C3S2.[Cl-]	1	active	0.999
23817954	C[C@@H]1C/C=C/C=C/[C@@H]([C@@H](C[C@@H]([C@@H]([C@H]([C@@H](CC(=O)O1)OC(=O)C)OC)O[C@H]2[C@@H]([C@H]([C@@H]([C@H](O2)C)O[C@H]3C[C@@]([C@H]([C@@H](O3)C)O)(C)OC(=O)CC(C)C)N(C)C)O)CC=O)C)O	0	inactive	0.998
51082	C1=CC(=C2C(=C1NCCNCCO)C(=O)C3=C(C=CC(=C3C2=O)O)O)NCCNCCO.Cl.Cl	0	inactive	0.996
62389	C1=CC=C(C=C1)CNC2=NC=NC3=C2NC=N3	0	inactive	0.873
443867	CC(C)(C)C1=CC=C(C=C1)CN(C)CC2=CC=CC3=CC=CC=C32.Cl	0	inactive	1
6419957	C[C@H]1[C@@]([C@H]([C@@H](O1)O[C@H]2[C@@H]([C@H]([C@@H]([C@H]([C@@H]2O)O)N=C(N)N)O)N=C(N)N)O[C@H]3[C@H]([C@@H]([C@H]([C@@H](O3)CO)O)O)NC)(C=O)O.C[C@H]1[C@@]([C@H]([C@@H](O1)O[C@H]2[C@@H]([C@H]([C@@H]([C@H]([C@@H]2O)O)N=C(N)N)O)N=C(N)N)O[C@H]3[C@H]([C@@H]([C@H]([C@@H](O3)CO)O)O)NC)(C=O)O.OS(=O)(=O)O.OS(=O)(=O)O.OS(=O)(=O)O	1	active	1
2724	C1=CC(=CC=C1OCC(COC(=O)N)O)Cl	1	active	0.931
198334	CNCCC1=CC=CC=N1.CS(=O)(=O)O.CS(=O)(=O)O	1	active	1
5215	C1=CN=C(N=C1)NS(=O)(=O)C2=CC=C(C=C2)N	0	inactive	1
134575	C[N+]1=CC=CC(=C1)OC(=O)N(C)C.[I-]	0	inactive	0.986
223997	C[C@]12CCC(=O)C=C1CC[C@@H]3[C@@H]2C(=O)C[C@]4([C@H]3CCC4=O)C	0	inactive	1
6713977	CCC(=O)OCC(=O)C1([C@@H](C[C@@H]2[C@@]1(C[C@@H]([C@H]3[C@H]2[C@@H](CC4=CC(=O)C=C[C@]34C)Cl)O)C)C)OC(=O)CC	0	inactive	1
5831	C[N+](C)(C)CCOC(=O)N.[Cl-]	0	inactive	1
4594	CC1=CN=C(C(=C1OC)C)CS(=O)C2=NC3=C(N2)C=C(C=C3)OC	1	active	0.998
456201	CC(=O)N1CCN(CC1)C2=CC=C(C=C2)OC[C@H]3CO[C@](O3)(CN4C=CN=C4)C5=C(C=C(C=C5)Cl)Cl	1	active	0.994
9865528	C1=CC=C(C=C1)[C@H](CNCCC2=CC=C(C=C2)NC(=O)CC3=CSC(=N3)N)O	0	inactive	1
6420009	CCN(CC)CCOC1=CC=C(C=C1)/C(=C(\C2=CC=CC=C2)/Cl)/C3=CC=CC=C3.C(C(=O)O)C(CC(=O)O)(C(=O)O)O	1	active	1
71169	CC(C)NC1=NC=CC=N1	1	active	0.697
102426	CC(CNC1CCCCC1)OC(=O)C2=CC=CC=C2.Cl	0	inactive	1
156391	C[C@@H](C1=CC2=C(C=C1)C=C(C=C2)OC)C(=O)O	0	inactive	0.997
135398735	C[C@H]1/C=C/C=C(\C(=O)NC2=C(C(=C3C(=C2O)C(=C(C4=C3C(=O)[C@](O4)(O/C=C/[C@@H]([C@H]([C@H]([C@@H]([C@@H]([C@@H]([C@H]1O)C)O)C)OC(=O)C)C)OC)C)C)O)O)/C=N/N5CCN(CC5)C)/C	0	inactive	0.985
9868609	CC(=O)OCC(=O)[C@]1(CCC2[C@@]1(C[C@@H]([C@]3(C2CCC4=CC(=O)C=C[C@@]43C)Cl)Cl)C)O	0	inactive	1
9918	CNCCC=C1C2=CC=CC=C2C=CC3=CC=CC=C31	0	inactive	1
441345	CC1=C(OC2=C(C1=O)C=CC=C2C(=O)OCCN3CCCCC3)C4=CC=CC=C4.Cl	0	inactive	0.999
6419987	CC(C(C1=CC=C(C=C1)O)O)N2CCC(CC2)CC3=CC=CC=C3.C(C(C(=O)O)O)(C(=O)O)O	0	inactive	1
657237	C1=NC2=C(N=C(N=C2N1[C@H]3[C@H]([C@@H]([C@H](O3)CO)O)O)F)N	0	inactive	0.829
3698	C1=CN=CC=C1C2=CNC(=O)C(=C2)N	0	inactive	0.999
146048001	C[C@]12CCC3[C@H](C1CC[C@]2(CC=C)O)CCC4=CCCC[C@H]34	0	inactive	1
5281004	CCCC1O[C@@H]2C[C@H]3[C@@H]4CCC5=CC(=O)C=C[C@@]5([C@H]4[C@H](C[C@@]3([C@@]2(O1)C(=O)CO)C)O)C	0	inactive	0.999
9884029	CN(C)CC/C=C/1\C2=CC=CC=C2CSC3=CC=CC=C31.Cl	0	inactive	1
5282183	CC1=C(C2=C(N1C(=O)C3=CC=C(C=C3)Cl)C=CC(=C2)OC)CC(=O)OC/C=C(\C)/CC/C=C(\C)/CCC=C(C)C	0	inactive	0.723
71764	CN(CCCNC(=O)C1CCCO1)C2=NC3=CC(=C(C=C3C(=N2)N)OC)OC.Cl	0	inactive	0.999
68546	COC1=C(C=C2C(=C1)C(=NC(=N2)N3CCN(CC3)C(=O)C4=CC=CO4)N)OC.Cl	0	inactive	0.999
78357825	CC[C@@H]([C@H](C)O)N1C(=O)N(C=N1)C2=CC=C(C=C2)N3CCN(CC3)C4=CC=C(C=C4)OC[C@H]5C[C@](OC5)(CN6C=NC=N6)C7=C(C=C(C=C7)F)F.O	1	active	1
77995	CN(C)CCCC1(C2=C(CO1)C=C(C=C2)C#N)C3=CC=C(C=C3)F.Br	0	inactive	1
28767	CN(CCCOC1=C(C=C(C=C1)Cl)Cl)CC#C.Cl	0	inactive	1
71446	CC1([C@@H](N2[C@H](S1)[C@@H](C2=O)NC(=O)[C@@H](C3=CC=CC=C3)N)C(=O)OC4C5=CC=CC=C5C(=O)O4)C.Cl	0	inactive	0.993
5546	C1=CC=C(C=C1)C2=NC3=C(N=C(N=C3N=C2N)N)N	0	inactive	0.54
657255	CCCCCCCCN[C@H](C)[C@H](C1=CC=C(C=C1)SC(C)C)O	0	inactive	1
6419536	CC(=C/C(=N/NC1=NN=CC2=CC=CC=C21)/C)C	1	active	1
4891	C1CCC(CC1)C(=O)N2CC3C4=CC=CC=C4CCN3C(=O)C2	1	active	0.938
656783	CC(C)NC[C@@H](C1=CC(=C(C=C1)O)O)O.Cl	0	inactive	1
34040	CN1C[C@@H](C[C@]2([C@H]1CC3=CN(C4=CC=CC2=C34)C)OC)COC(=O)C5=CC(=CN=C5)Br	0	inactive	1
460	COC1=CC=CC=C1O	0	inactive	0.99
8980	CN(C)CCOC(C1=CC=CC=C1)C2=CC=CC=C2.Cl	0	inactive	0.996
6918132	CCN[C@H]1C[C@@H](S(=O)(=O)C2=C1C=C(S2)S(=O)(=O)N)C.Cl	0	inactive	1
6420010	COC1=CC(=C(C=C1C(=O)NC2CCN(CC2)CC3=CC=CC=C3)Cl)N.C(=C\C(=O)O)\C(=O)O	0	inactive	1
104741	C[C@]12CC[C@H]3[C@H]([C@@H]1CC[C@@H]2O)[C@@H](CC4=C3C=CC(=C4)O)CCCCCCCCCS(=O)CCCC(C(F)(F)F)(F)F	0	inactive	1
10433396	C1CN(CC1N)C2=C(C=C3C(=O)C(=CN(C3=N2)C4=C(C=C(C=C4)F)F)C(=O)O)F.Cl	0	inactive	1
11468707	C[C@@H]1[C@H]([C@@H]([C@@H]([C@@H](O1)OC\2CC(C(C(CC(=O)CC(C(CCC(CC(CC(CC(=O)OC(C(C(C(/C=C/C=C/CC/C=C/C=C/C=C/C=C2)C)O)C)C)O)O)O)O)O)O)C(=O)O)O)O)N)O	1	active	0.992
4943	CC(C)C1=C(C(=CC=C1)C(C)C)O	0	inactive	1
164652	CCNCC(C1=CC(=CC=C1)O)O.Cl	0	inactive	1
10648	C1CC(C2=CC=CC=C2C1)C3=NCCN3.Cl	0	inactive	0.999
6419965	CC1=C(SC=C1)/C=C/C2=NCCCN2C.C(C(C(=O)O)O)(C(=O)O)O	0	inactive	0.996
70413	CN(C)CCCN1C2=CC=CC=C2S(=O)C3=C1C=C(C=C3)Cl	1	active	0.83
119569	CCCN[C@H]1CCC2=C(C1)SC(=N2)N.Cl.Cl	0	inactive	0.999
11957548	CCC1(CC2=CC=CC=C2O1)C3=NCCN3.Cl	0	inactive	1
2194	COC1=CC=C(C=C1)C2=CC(=S)SS2	1	active	0.999
154417	CN1[C@@H]2CC[C@H]1CC(C2)OC(=O)[C@H](CO)C3=CC=CC=C3	0	inactive	1
443868	CC1=C([C@@H](C(=C(N1)C)C(=O)O[C@H]2CCN(C2)CC3=CC=CC=C3)C4=CC(=CC=C4)[N+](=O)[O-])C(=O)OC.Cl	0	inactive	1
5965	CN(CCCCCCCCCCN(C)C(=O)OC1=CC=CC(=C1)[N+](C)(C)C)C(=O)OC2=CC=CC(=C2)[N+](C)(C)C.[Br-].[Br-]	0	inactive	1
5281072	CC[C@@H](CO)NC(=O)[C@H]1CN([C@@H]2CC3=CNC4=CC=CC(=C34)C2=C1)C.C(=C\C(=O)O)\C(=O)O	0	inactive	1
6451879	CN1C(=NCCC1)/C=C/C2=CC(=CC=C2)O.CN1C(=NCCC1)/C=C/C2=CC(=CC=C2)O.C1=CC=C2C(=C(C(=CC2=C1)C(=O)O)O)CC3=C(C(=CC4=CC=CC=C34)C(=O)O)O	0	inactive	0.999
5329	CC1=CC(=NO1)NS(=O)(=O)C2=CC=C(C=C2)N	0	inactive	1
223368	C[C@]12CC[C@H]3C(=CCC4=C3C=CC(=C4)O)[C@@H]1CCC2=O	0	inactive	1
4488	C1=CC(=CC(=C1)NC2=C(C=CC=N2)C(=O)O)C(F)(F)F	0	inactive	0.999
19518	CC[N+](CC)(CC1=CC=CC=C1)CC(=O)NC2=C(C=CC=C2C)C.C1=CC=C(C=C1)C(=O)[O-]	0	inactive	0.998
5358907	CN1CC(C2=C(C1)C(=CC=C2)N)C3=CC=CC=C3.C(=C\C(=O)O)\C(=O)O	0	inactive	1
65328	C1CCCN(CCC1)CCN=C(N)N.C1CCCN(CCC1)CCN=C(N)N.OS(=O)(=O)O	0	inactive	1
10921	C[N+](C)(C)CCCCCCCCCC[N+](C)(C)C.[Br-].[Br-]	1	active	0.929
312915	CCN(CC)CCOC(=O)C(CC1CCCO1)CC2=CC=CC3=CC=CC=C32.C(=O)(C(=O)O)O	0	inactive	1
5284451	CN(C)CCN(CC1=CC=C(C=C1)OC)C2=CC=CC=N2.C(=C\C(=O)O)\C(=O)O	0	inactive	0.998
2122	C=CCSCC1NC2=CC(=C(C=C2S(=O)(=O)N1)S(=O)(=O)N)Cl	0	inactive	1
91885449	CCC(C)CCCC(=O)N[C@@H](CCN)C(=O)N[C@@H]([C@@H](C)O)C(=O)N[C@@H](CCN)C(=O)N[C@H]1CCNC(=O)[C@@H](NC(=O)[C@@H](NC(=O)[C@@H](NC(=O)[C@@H](NC(=O)[C@H](NC(=O)[C@@H](NC1=O)CCN)CC(C)C)CC(C)C)CCN)CCN)[C@@H](C)O.OS(=O)(=O)O	0	inactive	0.996
135445761	C[N+]1=CC=CC=C1/C=N/O.[Cl-]	0	inactive	0.994
135413534	CC(C)[C@@H](C(=O)OCC(CO)OCN1C=NC2=C1N=C(NC2=O)N)N.Cl	0	inactive	0.999
77997	CN(C)CCC1=CNC2=C1C=C(C=C2)CN3C=NC=N3.C1=CC=C(C=C1)C(=O)O	0	inactive	1
130313	CC1([C@@H](N2[C@H](S1(=O)=O)CC2=O)C(=O)O)C	0	inactive	0.999
152944	CN[C@@H]1CCC2=C(C1)C3=C(N2)C=CC(=C3)C(=O)N.C(CC(=O)O)C(=O)O	0	inactive	1
31100	CC(C)C[C@H]1C(=O)N2CCC[C@H]2[C@]3(N1C(=O)[C@](O3)(C(C)C)NC(=O)[C@H]4CN([C@@H]5CC6=C(NC7=CC=CC(=C67)C5=C4)Br)C)O.CS(=O)(=O)O	1	active	0.833
5315	C1=CC(=CC=C1NC(=O)CCC(=O)O)S(=O)(=O)NC2=NC=CS2	1	active	0.98
175533	CCCCCCC[N+](CC)(CC)CCCCC1=CC=C(C=C1)Cl.CC1=CC=C(C=C1)S(=O)(=O)[O-]	0	inactive	1
19604	CCOC(=O)NNC1=NN=CC2=CC=CC=C21.Cl	0	inactive	0.999
51081	CCN1C=C(C(=O)C2=CC(=C(C=C21)N3CCN(CC3)C)F)C(=O)O	0	inactive	1
47528	C1=CC(=CN=C1)C(=O)NCCO[N+](=O)[O-]	1	active	0.888
2406	C1=C(C=C(C(=C1SC2=C(C(=CC(=C2)Cl)Cl)O)O)Cl)Cl	0	inactive	0.998
23760132	CCC(C)[C@H]1C(=O)N[C@H](C(=O)NC(=C)C(=O)N[C@H](C(=O)N[C@]23CCC(=N[C@H]2C4=CSC(=N4)[C@H]([C@H](OC(=O)C5=NC6=C(C=C[C@H]([C@@H]6O)N1)C(=C5)[C@H](C)O)C)NC(=O)C7=CSC(=N7)[C@@H](NC(=O)[C@H]8CSC(=N8)/C(=C\C)/NC(=O)[C@@H](NC(=O)C9=CSC3=N9)[C@@H](C)O)[C@](C)([C@@H](C)O)O)C1=NC(=CS1)C(=O)NC(=C)C(=O)NC(=C)C(=O)N)C)C	0	inactive	1
9570076	CC(C)N=C(N)/N=C(\N)/NC1=CC=C(C=C1)Cl.Cl	0	inactive	1
5362376	CCOC1=CC=CC=C1OCCN[C@H](C)CC2=CC(=C(C=C2)OC)S(=O)(=O)N.Cl	0	inactive	1
2162	CCOC(=O)C1=C(NC(=C(C1C2=CC=CC=C2Cl)C(=O)OC)C)COCCN	0	inactive	0.999
62115	CCN[C@@H]1C[C@@H]([C@H]([C@@H]([C@H]1O[C@@H]2[C@@H]([C@H]([C@@](CO2)(C)O)NC)O)O)O[C@@H]3[C@@H](CC=C(O3)CN)N)N.CCN[C@@H]1C[C@@H]([C@H]([C@@H]([C@H]1O[C@@H]2[C@@H]([C@H]([C@@](CO2)(C)O)NC)O)O)O[C@@H]3[C@@H](CC=C(O3)CN)N)N.OS(=O)(=O)O.OS(=O)(=O)O.OS(=O)(=O)O.OS(=O)(=O)O.OS(=O)(=O)O	1	active	1
68552	C1CCC2(CC1)OCC(O2)CN=C(N)N.C1CCC2(CC1)OCC(O2)CN=C(N)N.OS(=O)(=O)O	0	inactive	1
23665591	C1[C@@H]2N(C1=O)[C@H](/C(=C/CO)/O2)C(=O)[O-].[K+]	0	inactive	0.974
64710	CCC[C@@H]1C[C@H](N(C1)C)C(=O)N[C@@H]([C@@H]2[C@@H]([C@@H]([C@H]([C@H](O2)SC)O)O)O)[C@@H](C)O.Cl	0	inactive	0.998
6419902	CC(CN1C2=CC=CC=C2SC3=CC=CC=C31)CN(C)C.CC(CN1C2=CC=CC=C2SC3=CC=CC=C31)CN(C)C.C(C(C(=O)O)O)(C(=O)O)O	0	inactive	1
5281068	CN(C)CCC(C1=CC=C(C=C1)Cl)C2=CC=CC=N2.C(=C\C(=O)O)\C(=O)O	0	inactive	0.527
2206	CC1=CC(=O)N(N1C)C2=CC=CC=C2	0	inactive	0.997
11980942	CC1=C(C2=CC3=NC(=CC4=C(C(=C(N4)C=C5[C@@]6(C(C(=CC=C6C(=N5)C=C1N2)C(=O)OC)C(=O)OC)C)C)CCC(=O)OC)C(=C3C)CCC(=O)O)C=C	0	inactive	0.89
522325	CC1=C(C(=O)N(N1C)C2=CC=CC=C2)N(C)CS(=O)(=O)[O-].[Na+]	0	inactive	0.998
5702295	C1=CC=C(C=C1)CN=C(N)NC(=O)C2=C(N=C(C(=N2)Cl)N)N.Cl	1	active	0.798
7638	C1=CC=C(C=C1)COC2=CC=C(C=C2)O	1	active	0.921
146047998	CC(C)(CO)[C@H](C(=O)NCCCC(=O)O)O.CC(C)(CO)[C@H](C(=O)NCCCC(=O)O)O.[Ca+2]	0	inactive	1
16362	C1CN(CCC1N2C3=CC=CC=C3NC2=O)CCCC(C4=CC=C(C=C4)F)C5=CC=C(C=C5)F	0	inactive	0.984
6093	C1CN(C(=O)N1)C2=NC=C(S2)[N+](=O)[O-]	1	active	0.562
38911	CC1=CC(=O)N(C(=C1)C2CCCCC2)O.C(CO)N	0	inactive	1
8520	CCN1CCCC(C1)OC(=O)C(C2=CC=CC=C2)C3=CC=CC=C3.Cl	0	inactive	1
16490	C[C@@H]1C[C@H]2[C@@H]3C[C@@H](C4=CC(=O)C=C[C@@]4([C@]3([C@H](C[C@@]2([C@]1(C(=O)CO)O)C)O)F)C)F	0	inactive	1
60464	C[C@@H]1CN(C[C@@H](N1)C)C2=C(C(=C3C(=C2F)N(C=C(C3=O)C(=O)O)C4CC4)N)F	0	inactive	1
42373	CCN(CC)C(=O)NC1=CC(=C(C=C1)OCC(CNC(C)(C)C)O)C(=O)C.Cl	0	inactive	1
45105107	CC1(C(N2[C@H](S1)[C@@H](C2=O)NC(=O)COC3=CC=CC=C3)C(=O)O)C.CC1(C(N2[C@H](S1)[C@@H](C2=O)NC(=O)COC3=CC=CC=C3)C(=O)O)C.C1=CC=C(C=C1)CNCCNCC2=CC=CC=C2	1	active	0.999
443943	C[C@]12CCC(=O)C=C1CC[C@@H]3[C@@]2([C@H](C[C@]4([C@H]3C[C@@H]5[C@]4(OC(O5)(C)C)C(=O)CCl)C)O)F	0	inactive	1
5702161	CC(CC1=CC=C(C=C1)O)NCC(C2=CC(=CC(=C2)O)O)O.Br	0	inactive	1
5353788	CCO/C(=N/C1=C[N+](=NO1)N2CCOCC2)/[O-]	0	inactive	0.805
20933	CC1([C@@H](N2[C@H](S1)[C@@H](C2=O)NC(=O)C(C3=CC=CC=C3)C(=O)[O-])C(=O)[O-])C.[Na+].[Na+]	0	inactive	0.997
20298	CC[N+](CC)(CC)CCC(C1CCCCC1)(C2=CC=CC=C2)O.[Cl-]	0	inactive	1
54682932	CN(C)[C@H]1[C@@H]2[C@H](C3C(=C)C4=C(C=CC(=C4C(=C3C(=O)[C@@]2(C(=C(C1=O)C(=O)N)O)O)O)O)Cl)O.C1=CC(=C(C=C1S(=O)(=O)O)C(=O)O)O	0	inactive	1
2576	CCCC(C)(COC(=O)N)COC(=O)NC(C)C	0	inactive	1
102175	CNC1=C2C(=NC=N1)N(C=N2)[C@H]3[C@@H]([C@@H]([C@H](O3)CO)O)O	0	inactive	0.741
41114	CC1=C(C(C(=C(N1)C)C(=O)OCCN(C)CC2=CC=CC=C2)C3=CC(=CC=C3)[N+](=O)[O-])C(=O)OC.Cl	0	inactive	1
13234209	CCSC1=CC2=C(C=C1)SC3=CC=CC=C3N2CCCN4CCN(CC4)C.C(=C\C(=O)O)\C(=O)O	1	active	1
151194	C1=CC=C2C(=C1)C(=NN=C2NC3=CC=C(C=C3)Cl)CC4=CC=NC=C4	1	active	1
6440459	C1COCCN1C(=O)NCCNCC(COC2=CC=C(C=C2)O)O.C1COCCN1C(=O)NCCNCC(COC2=CC=C(C=C2)O)O.C(=C/C(=O)O)\C(=O)O	1	active	1
164739	C[C@@H]([C@@H](C1=CC(=C(C=C1)O)O)O)N	0	inactive	1
6197	C[C@H]1C[C@@H](C(=O)[C@@H](C1)[C@@H](CC2CC(=O)NC(=O)C2)O)C	0	inactive	0.997
193962	CC1=CC(=CC(=C1OC2=NC(=NC(=C2Br)N)NC3=CC=C(C=C3)C#N)C)C#N	0	inactive	1
6307	CCC1NC2=CC(=C(C=C2C(=O)N1)S(=O)(=O)N)Cl	0	inactive	0.996
5735	CN1CCN(CC1)C(=O)OC2C3=NC=CN=C3C(=O)N2C4=NC=C(C=C4)Cl	0	inactive	0.974
6526396	CC(C)OC(=O)OC(C)OC(=O)C1=C(CS[C@H]2N1C(=O)[C@H]2NC(=O)/C(=N\OC)/C3=CSC(=N3)N)COC	0	inactive	0.978
11954293	CN1CC2C(C1)C3=C(C=CC(=C3)Cl)OC4=CC=CC=C24.C(=C\C(=O)O)\C(=O)O	0	inactive	0.992
8478	CC(C)(C)CC(C)(C)C1=CC=C(C=C1)OCCOCC[N+](C)(C)CC2=CC=CC=C2.[Cl-]	0	inactive	1
4748	C1CN(CCN1CCCN2C3=CC=CC=C3SC4=C2C=C(C=C4)Cl)CCO	0	inactive	1
5311047	CO[C@@H]1CN(CC[C@@H]1NC(=O)C2=CC(=C(C=C2OC)N)Cl)CCCOC3=CC=C(C=C3)F	0	inactive	1
200103	C1=CC2=C(C(=C1)Cl)SC=C2COC(CN3C=CN=C3)C4=C(C=C(C=C4)Cl)Cl.[N+](=O)(O)[O-]	1	active	0.96
439318	C1[C@@H]([C@H]([C@@H]([C@H]([C@@H]1N)O[C@@H]2[C@@H]([C@H]([C@@H]([C@H](O2)CO)O)N)O)O)O[C@@H]3[C@@H]([C@H]([C@@H]([C@H](O3)CN)O)O)N)N	0	inactive	0.999
5707	CC1=C(C(=CC=C1)C)NC2=NCCCS2	1	active	0.987
71478	CNCCCC12CCC(C3=CC=CC=C31)C4=CC=CC=C24.Cl	0	inactive	0.999
56704	CC(=O)OCC(=O)NCCCOC1=CC=CC(=C1)CN2CCCCC2.Cl	0	inactive	1
135403801	C1=NC2=C(C(=O)N1)N=CN2C3[C@@H]([C@@H]([C@H](O3)CO)O)O	0	inactive	0.991
3828	CC1=CC(=O)C2=C(C3=C(C(=C2O1)OC)OC=C3)OC	0	inactive	0.685
657201	CCCC(CCC)C(=O)OC1C[C@H]2CC[C@@H](C1)[N+]2(C)C.[Br-]	0	inactive	0.793
23672568	CN1C(=NN=N1)SCC2=C(N3[C@@H]([C@@H](C3=O)NC(=O)[C@@H](C4=CC=CC=C4)O)SC2)C(=O)[O-].[Na+]	0	inactive	1
63002	CC(C)(C1=CC=C(C=C1)C(CCCN2CCC(CC2)C(C3=CC=CC=C3)(C4=CC=CC=C4)O)O)C(=O)O.Cl	1	active	0.994
3085326	C1=CC=C(C(=C1)C(=O)OCC(CO)O)NC2=C3C=CC(=CC3=NC=C2)Cl.Cl	0	inactive	0.571
65755	C1C(=C(N2[C@H](S1)[C@@H](C2=O)NC(=O)CN3C=NN=N3)C(=O)O)CSC4=NN=CS4	0	inactive	1
2725002	CCN(CC)CCCC(C)NC1=C2C=C(C=CC2=NC3=C1C=CC(=C3)Cl)OC.O.O.Cl.Cl	1	active	1
38258	C(NC(=O)NC1C(=O)NC(=O)N1CO)NC(=O)NC2C(=O)NC(=O)N2CO	0	inactive	1
23675320	CC1=C(C(=NO1)C2=CC=CC=C2Cl)C(=O)N[C@H]3[C@@H]4N(C3=O)[C@H](C(S4)(C)C)C(=O)[O-].[Na+]	0	inactive	1
68540	C1(=C(N=C(C(=N1)Cl)N)N)C(=O)N=C(N)N.O.O.Cl	0	inactive	0.999
39147	CC(C)(C)NCC(COC1=CC=CC2=C1C[C@@H]([C@@H](C2)O)O)O	0	inactive	1
15723	C1CNCCC1C(C2=CC=CC=C2)(C3=CC=CC=C3)O	0	inactive	1
4006	CC(C)OC(=O)C(=C1SC=CS1)C(=O)OC(C)C	0	inactive	1
19003	CC1([C@@H](N2[C@H](S1)[C@@H](C2=O)NC(=O)C3(CCCCC3)N)C(=O)O)C	1	active	0.942
6917728	CCC1=CC(=C(C(=C1O)C(=O)NC[C@@H]2CCCN2CC)OC)Cl.Cl	0	inactive	1
115367	C1CC[C@H]2[C@@H](C1)C(=O)N(C2=O)CCCCN3CCN(CC3)C4=NSC5=CC=CC=C54.Cl	0	inactive	1
20179	C1CN=C(N1)NC2=C(C=CC=C2Cl)Cl.Cl	1	active	0.86
15376	CC[C@@]12CCCN3[C@@H]1C4=C(CC3)C5=CC=CC=C5N4[C@](C2)(C(=O)OC)O	0	inactive	0.994
66509063	CN1[C@@H]2CC[C@@H]1CC(C2)OC(=O)C(CO)C3=CC=CC=C3.CN1[C@@H]2CC[C@@H]1CC(C2)OC(=O)C(CO)C3=CC=CC=C3.O.OS(=O)(=O)O	0	inactive	1
6419976	C1=NC(=C2C(=N1)N(C=N2)[C@H]3[C@@H]([C@@H]([C@H](O3)COP(=O)(O)O)O)O)N.O	0	inactive	1
3032771	CC1=NC=C(C(=N1)N)CN(C=O)/C(=C(/CCOP(=O)(O)O)\SC(=O)C2=CC=CC=C2)/C	0	inactive	1
188803	CC(=O)N[C@@H](CC(=O)O)C(=O)N[C@@H](CCC(=O)O)C(=O)O	0	inactive	1
6179	CC(C1=CC=CC=C1)NN	0	inactive	0.999
54677972	CC1=CC(=NO1)NC(=O)C2=C(C3=CC=CC=C3S(=O)(=O)N2C)O	0	inactive	1
6604579	C1C2CC3CC1CC(C2)(C3)N.C1C2CC3CC1CC(C2)(C3)N.C(=C\C(=O)O)\C(=O)O	0	inactive	1
66007	C1CCC(CC1)C(CCN2CCCCC2)(C3=CC=CC=C3)O.Cl	0	inactive	1
135403647	C1C(N(C2=C(N1)N=C(NC2=O)N)C=O)CNC3=CC=C(C=C3)C(=O)N[C@@H](CCC(=O)[O-])C(=O)[O-].[Ca+2]	0	inactive	1
5924	CNCC(C1=CC(=C(C=C1)O)O)O.Cl	0	inactive	1
2197	COC1=CC=C(C=C1)C2C(=O)C3=CC=CC=C3C2=O	1	active	0.964
2912	CC1(C(C1C(=O)OC(C#N)C2=CC(=CC=C2)OC3=CC=CC=C3)C=C(Cl)Cl)C	1	active	1
36431	C1CCC2(C1)CC(=O)N(C(=O)C2)CCCCN3CCN(CC3)C4=NC=CC=N4.Cl	0	inactive	1
5282485	CCOCCN1C(=NC2=CC=CC=C12)N3CCN(CCC3)C.C(=C/C(=O)O)\C(=O)O.C(=C/C(=O)O)\C(=O)O	1	active	0.759
71734	CCCCCCCCCCCCCCCCCCCCCC(=O)NC1=NC(=O)N(C=C1)[C@H]2[C@H]([C@@H]([C@H](O2)CO)O)O	1	active	0.949
5702129	CC1=CC=C(C=C1)/C(=C\CN2CCCC2)/C3=CC=CC=N3.Cl	0	inactive	1
146571	CN(C)CCC[C@@]1(C2=C(CO1)C=C(C=C2)C#N)C3=CC=C(C=C3)F.C(=O)(C(=O)O)O	0	inactive	1
18340	COC1=CC(=C(C=C1)OC)C(CNC(=O)CN)O.Cl	0	inactive	1
46911864	CC1=C(SC=N1)/C=C/C2=C(N3[C@@H]([C@@H](C3=O)NC(=O)/C(=N/OC)/C4=CSC(=N4)N)SC2)C(=O)OCOC(=O)C(C)(C)C	0	inactive	1
3059	C1=CC(=C(C=C1C2=C(C=C(C=C2)F)F)C(=O)O)O	0	inactive	0.998
17506	CCNCC.C1=CC(=C(C=C1O)S(=O)(=O)O)O	0	inactive	0.997
54686904	CC(C)(C)NCC(=O)NC1=CC(=C2C[C@H]3C[C@H]4[C@@H](C(=O)C(=C([C@]4(C(=O)C3=C(C2=C1O)O)O)O)C(=O)N)N(C)C)N(C)C	0	inactive	0.892
9798098	CC1(O[C@@H]2[C@H]([C@H](O[C@@H]2O1)[C@@H](CO)O)OCCCN(C)C)C.Cl	0	inactive	0.996
4237	COC1=CC=C(C=C1)C2=C(ON=C2C3=CC=C(C=C3)OC)CC(=O)O	0	inactive	0.996
68304	CCCCOC1=CC=C(C=C1)C(=O)CCN2CCCCC2.Cl	0	inactive	0.998
66069	CN(C)CCCN1C2=CC=CC=C2SC3=C1C=C(C=C3)C(F)(F)F.Cl	0	inactive	1
2337	CCOC(=O)C1=CC=C(C=C1)N	0	inactive	0.998
10224595	C1CCN(C[C@@H](C1)N)C2=C(C=C3C(=C2Cl)N(C=C(C3=O)C(=O)O)C4CC4)F.Cl	0	inactive	1
3371	C1=CC=C(C(=C1)C(=O)O)NC2=CC=CC(=C2)C(F)(F)F	0	inactive	1
5560	C1=C2C(=CC(=C1Cl)S(=O)(=O)N)S(=O)(=O)NC(N2)C(Cl)Cl	0	inactive	0.976
6234	C1[C@H](C(=O)NO1)N	0	inactive	0.675
6604492	CN1[C@@H]2CC[C@H]1CC(C2)OC3C4=CC=CC=C4CCC5=CC=CC=C35.C(C(=O)O)C(CC(=O)O)(C(=O)O)O	0	inactive	1
23681233	CCCCCN(CCCCC)C(=O)C(CCC(=O)[O-])NC(=O)C1=CC(=C(C=C1)Cl)Cl.[Na+]	0	inactive	1
5702062	CC(=O)O.C1=CC(=C(C(=C1)Cl)/C=N/N=C(N)N)Cl	0	inactive	1
2449	CC1=C(C(=O)C(=C(C1=O)C)C(CCCCCC(=O)O)C2=CC=CC=C2)C	0	inactive	0.999
71399	CN1CCN(CC1)C2=NC3=CC=CC=C3OC4=C2C=C(C=C4)Cl.C(CC(=O)O)C(=O)O	0	inactive	1
22529	CN1CCC2=C(C1)C3=CC=CC=C3N2CC4=CC=CC=C4.CN1CCC2=C(C1)C3=CC=CC=C3N2CC4=CC=CC=C4.C1=CC2=C(C=CC=C2S(=O)(=O)O)C(=C1)S(=O)(=O)O	0	inactive	1
3724	CC(=O)N(CC(CN(C1=C(C(=C(C(=C1I)C(=O)NCC(CO)O)I)C(=O)NCC(CO)O)I)C(=O)C)O)C2=C(C(=C(C(=C2I)C(=O)NCC(CO)O)I)C(=O)NCC(CO)O)I	0	inactive	1
53232	CC[C@H](C)C(=O)O[C@H]1C[C@H](C=C2[C@H]1[C@H]([C@H](C=C2)C)CC[C@@H]3C[C@H](CC(=O)O3)O)C	0	inactive	1
5281032	CN1CCN(CC1)CCCN2C3=C(SC4=CC=CC=C24)C=CC(=C3)Cl.C(=C\C(=O)O)\C(=O)O.C(=C\C(=O)O)\C(=O)O	0	inactive	0.823
219078	CC(=O)N[C@H](COC)C(=O)NCC1=CC=CC=C1	0	inactive	1
40399	C1=CC(=C(C(=C1C(=O)C2=CC(=C(C(=C2)O)O)O)O)O)O	0	inactive	0.999
155290	CN1CCOC(C2=CC=CC=C2C1)C3=CC=CC=C3.Cl	0	inactive	0.993
6420036	COC1=CC=CC=C1N2CCN(CC2)CCCCNC(=O)C3=CC4=CC=CC=C4C=C3.Cl.Cl	1	active	1
123601	CC(C)(C)NC[C@@H](C1=CC(=C(C=C1)O)CO)O.Cl	0	inactive	1
9939627	CC(C)[C@@H](CC1=CC(=C(C=C1)OC)OCCCOC)C[C@@H]([C@H](C[C@@H](C(C)C)C(=O)NCC(C)(C)C(=O)N)O)N.C(=C/C(=O)O)\C(=O)O	1	active	0.886
9367	CC(C)NNC(=O)C1=CC=NC=C1.OP(=O)(O)O	0	inactive	0.524
2756	CC1=C(N=CN1)CSCCNC(=NC)NC#N	0	inactive	1
2722	C1=CC2=C(C(=C(C=C2Cl)Cl)O)N=C1	0	inactive	0.775
51040	CC(C)(C)C1=CC=C(C=C1)C(=O)CC(=O)C2=CC=C(C=C2)OC	1	active	0.656
60953	CCCCCOC(=O)NC1=NC(=O)N(C=C1F)[C@H]2[C@@H]([C@@H]([C@H](O2)C)O)O	0	inactive	0.621
2468	CCCCN=C(N)N=C(N)N	0	inactive	0.991
72172	CC(C)C[C@@H](C(=O)O)NC(=O)[C@H]([C@@H](CC1=CC=CC=C1)N)O	0	inactive	0.792
10309252	C(CNCCNCCNCCN)N.Cl.Cl.Cl.Cl.Cl	0	inactive	1
107807	CCC[C@@H](C(=O)OCC)N[C@@H](C)C(=O)N1[C@H]2CCCC[C@H]2C[C@H]1C(=O)O	0	inactive	1
24721103	C[C@]1(CO[C@H]([C@@H]([C@@H]1NC)O)O[C@@H]2[C@H](C[C@H]([C@@H]([C@@H]2O)OC3C(CC=C(O3)CN)N)N)N)O.OS(=O)(=O)O	0	inactive	0.99
62935	C1CN(CCN1CCCN2C(=O)N3C=CC=CC3=N2)C4=CC(=CC=C4)Cl.Cl	0	inactive	1
6420013	COC1=CC(=C(C(=C1)OC)C(=O)CCCN2CCCC2)OC.Cl	0	inactive	1
3365	C1=CC(=C(C=C1F)F)C(CN2C=NC=N2)(CN3C=NC=N3)O	0	inactive	0.974
9865387	CN(CCOC1=CC=C(C=C1)CC2C(=O)NC(=O)S2)C3=CC=CC=N3.Cl	0	inactive	1
161803	C1CN(CCN1CC2=CC3=C(C=C2)OCO3)C(=O)COC4=CC=C(C=C4)Cl.Cl	0	inactive	0.721
21700	CCC(=O)OCC(=O)[C@]1([C@H](C[C@@H]2[C@@]1(C[C@@H]([C@]3([C@H]2CCC4=CC(=O)C=C[C@@]43C)Cl)O)C)C)OC(=O)CC	0	inactive	1
78094	CC1=C(C(=CC=C1)C(=O)O)OC(=O)C	0	inactive	0.997
23668834	CC1([C@@H](N2[C@H](S1)[C@@H](C2=O)NC(=O)CC3=CC=CC=C3)C(=O)[O-])C.[Na+]	1	active	0.999
4912	CC(C)(C)C1=CC(=CC(=C1O)C(C)(C)C)SC(C)(C)SC2=CC(=C(C(=C2)C(C)(C)C)O)C(C)(C)C	1	active	0.702
71926	COC1=[N+](N=CC(=C1)N)C2=CC=CC=C2.COS(=O)(=O)[O-]	1	active	0.997
19266	CC(=O)NC1=CC=C(C=C1)C(=O)O	1	active	0.609
2541	CCOC1=NC2=CC=CC(=C2N1CC3=CC=C(C=C3)C4=CC=CC=C4C5=NNN=N5)C(=O)O	0	inactive	0.739
5790	C1[C@@H]([C@H](O[C@H]1N2C=C(C(=O)NC2=O)F)CO)O	0	inactive	1
12124	CC(=O)NC1=CC(=CC=C1)O	0	inactive	0.989
168993	CN1CCC(=C2C3=C(CCC4=CC=CC=C42)SC=C3)CC1.C(C(C(=O)O)O)C(=O)O	0	inactive	1
904	CC(=O)NC1=CC=CC=C1	1	active	0.843
2391	CC(=O)OC1=CC=C(C=C1)C(C2=CC=C(C=C2)OC(=O)C)C3=CC=CC=N3	0	inactive	1
5803	C1=CC(=C(C=C1OC2=C(C=C(C=C2I)CC(=O)O)I)I)O	0	inactive	1
66065	COC1=C(C=C2C(=C1O)[C@H]3[C@@H]([C@H]([C@@H]([C@H](O3)CO)O)O)OC2=O)O	0	inactive	1
9588170	CO/N=C/1\CN(CC1CN)C2=C(C=C3C(=O)C(=CN(C3=N2)C4CC4)C(=O)O)F.CS(=O)(=O)O	0	inactive	0.918
49787020	C[C@@H]1C/C=C/C=C/[C@@H]([C@@H](C[C@@H]([C@@H]([C@H]([C@@H](CC(=O)O1)OC(=O)C)OC)O[C@H]2[C@@H]([C@H]([C@@H]([C@H](O2)C)O[C@H]3C[C@@]([C@H]([C@@H](O3)C)O)(C)O)N(C)C)O)CC=O)C)O[C@H]4CC[C@@H]([C@H](O4)C)N(C)C	0	inactive	0.997
25137775	C1CCN(CC1)CCC(C2C[C@H]3C[C@@H]2C=C3)(C4=CC=CC=C4)O.Cl	0	inactive	1
6420038	CC(=O)C1=CC2=C(C=C1)SC3=CC=CC=C3N2CCCN(C)C.C(=C\C(=O)O)\C(=O)O	0	inactive	0.999
5092	COC1=C(C=C(C=C1)C2CC(=O)NC2)OC3CCCC3	0	inactive	0.989
71412	CC(CCC1=CC=CC=C1)NCC(C2=CC(=C(C=C2)O)C(=O)N)O.Cl	0	inactive	1
3397	CC(C)C(=O)NC1=CC(=C(C=C1)[N+](=O)[O-])C(F)(F)F	0	inactive	0.844
13456556	CC1=CC(=NC(=N1)[N-]S(=O)(=O)C2=CC=C(C=C2)N)C.[Na+]	1	active	0.814
6674	C[C@H](CCC(=O)O)[C@H]1CC[C@@H]2[C@@]1(C(=O)C[C@H]3[C@H]2C(=O)C[C@H]4[C@@]3(CCC(=O)C4)C)C	0	inactive	1
5337997	C1=CC(=CC=C1C(=O)N/N=C/C2=CC=C(O2)[N+](=O)[O-])O	1	active	1
64715	CC[C@H](C)C(=O)O[C@H]1CCC=C2[C@H]1[C@H]([C@H](C=C2)C)CC[C@@H]3C[C@H](CC(=O)O3)O	0	inactive	0.999
15565709	CCN1CCC[C@H]1CNC(=O)C2=C(C=CC(=C2OC)Br)OC.Cl	0	inactive	1
17134	COC1=C(N=CN=C1OC)NS(=O)(=O)C2=CC=C(C=C2)N	1	active	0.913
2720	C1=C2C(=CC(=C1Cl)S(=O)(=O)N)S(=O)(=O)N=CN2	0	inactive	1
8667	CN(C)CCN(CC1=CC=CS1)C2=CC=CC=N2.Cl	1	active	0.985
4754	CCOC1=CC=C(C=C1)NC(=O)C	1	active	0.999
181978	C([C@@H]1[C@H]([C@@H]([C@H]([C@H](O1)O[C@@H]2[C@@H]([C@H]([C@@H]([C@H](O2)CO)O)O)O)O)O)O)O.O.O	0	inactive	1
5233	CC(C)COC(=O)OCN1C(=O)CN(CC1=O)CCN2CC(=O)N(C(=O)C2)COC(=O)OCC(C)C	0	inactive	0.901
5311217	CCOC(=O)C1=C(NC(=C(C1C2=CC=CC=C2/C=C/C(=O)OC(C)(C)C)C(=O)OCC)C)C	1	active	0.987
54360	CN1CCCC(CC1)N2C(=O)C3=CC=CC=C3C(=N2)CC4=CC=C(C=C4)Cl.Cl	1	active	0.998
34359	C[C@](CC1=CC(=C(C=C1)O)O)(C(=O)O)NN	0	inactive	1
57469	CC(C)CN1C=NC2=C1C3=CC=CC=C3N=C2N	0	inactive	1
2519	CN1C=NC2=C1C(=O)N(C(=O)N2C)C	0	inactive	0.999
4205	CN1CCN2C(C1)C3=CC=CC=C3CC4=C2N=CC=C4	0	inactive	0.983
5090	CS(=O)(=O)C1=CC=C(C=C1)C2=C(C(=O)OC2)C3=CC=CC=C3	0	inactive	0.909
213039	CC(C)CN(C[C@H]([C@H](CC1=CC=CC=C1)NC(=O)O[C@H]2CO[C@@H]3[C@H]2CCO3)O)S(=O)(=O)C4=CC=C(C=C4)N	0	inactive	0.974
9324	CC(=O)[C@]1(CC[C@@H]2[C@@]1(CC[C@H]3[C@H]2C=C(C4=CC(=O)CC[C@]34C)Cl)C)OC(=O)C	0	inactive	1
102011	CC(=O)[C@@]12[C@@H](C[C@@H]3[C@@]1(CC[C@H]4[C@H]3CCC5=CC(=O)CC[C@]45C)C)OC(O2)(C)C6=CC=CC=C6	0	inactive	1
19910	C1=CC2=C(C=CC(=C2N=C1)O)[N+](=O)[O-]	0	inactive	0.998
12856838	CN1C(=NN=N1)SCC2=C(N3[C@@H]([C@@](C3=O)(NC(=O)[C@@H](C4=CC=C(C=C4)O)C(=O)[O-])OC)OC2)C(=O)[O-].[Na+].[Na+]	0	inactive	1
6114	CC(C[N+](C)(C)C)OC(=O)C.[Cl-]	1	active	0.998
3045381	CN(CCCN1CCC2=CC(=C(C=C2CC1=O)OC)OC)C[C@H]3CC4=CC(=C(C=C34)OC)OC.Cl	0	inactive	0.998
68727	CCCN(CCC)CCC1=C2CC(=O)NC2=CC=C1.Cl	0	inactive	1
55891	CCC(=O)OC(C(C)C)OP(=O)(CCCCC1=CC=CC=C1)CC(=O)N2C[C@@H](C[C@H]2C(=O)O)C3CCCCC3	0	inactive	0.999
20848878	C1[C@@H]([C@H]([C@@H]([C@H]([C@@H]1NC(=O)[C@H](CCN)O)O[C@@H]2[C@@H]([C@H]([C@@H]([C@H](O2)CO)O)N)O)O)O[C@@H]3[C@@H]([C@H]([C@@H]([C@H](O3)CN)O)O)O)N.O.O	1	active	0.694
68385	CN(C)CCOC1=CC=C(C=C1)CNC(=O)C2=CC(=C(C(=C2)OC)OC)OC.Cl	0	inactive	0.993
51371415	C1[C@H]([C@@H]([C@H](C([C@H]1N)O[C@@H]2[C@@H]([C@H]([C@@H]([C@H](O2)CN)O)O)N)O[C@H]3[C@@H]([C@@H]([C@H](O3)CO)O)O)O)N.OS(=O)(=O)O	0	inactive	0.96
114817	CC1=C(C(=CC=C1)C)NC(=O)CC23CCCN2CCC3.Cl	0	inactive	0.999
5702144	CC1=CC=C(C=C1)N(CC2=NCCN2)C3=CC(=CC=C3)O.Cl	0	inactive	1
6419915	COC1=CC(=CC(=C1OC)OC)C(=O)OCCCN2CCCN(CC2)CCCOC(=O)C3=CC(=C(C(=C3)OC)OC)OC.Cl.Cl	0	inactive	0.999
21124775	CC1=C(N2[C@@H]([C@@H](C2=O)NC(=O)[C@@H](C3=CCC=CC3)N)SC1)C(=O)O.O	0	inactive	0.995
56959	CC1=C(C(=CC=C1)C)NC(=O)CN2CCN(CC2)CC(COC3=CC=CC=C3OC)O	1	active	0.946
4781	CCCCC1C(=O)N(N(C1=O)C2=CC=CC=C2)C3=CC=CC=C3	1	active	0.906
2942	CN(C)N=NC1=C(NC=N1)C(=O)N	0	inactive	0.999
65483	CCC1(CCCCN(C1)C)C2=CC(=CC=C2)O.Cl	0	inactive	0.997
5505	CCCCNC(=O)NS(=O)(=O)C1=CC=C(C=C1)C	0	inactive	0.998
6314	CCN(CC)CC(=O)NC1=C(C=CC=C1C)C.Cl	0	inactive	1
8574	CC(=O)NS(=O)(=O)C1=CC=C(C=C1)NC(=O)C2=CC=CC=C2C(=O)O	0	inactive	1
54840	CC1=CC=CC=C1O[C@H](CCNC)C2=CC=CC=C2.Cl	0	inactive	1
6917719	C[C@@H](C(=O)N1CCC[C@H]1C(=O)O)N[C@@H](CCC2=CC=CC=C2)C(=O)O.O.O	0	inactive	1
5332	COC1=NC=NC(=C1)NS(=O)(=O)C2=CC=C(C=C2)N	1	active	1
8955	CC(=O)[C@H]1CC[C@@H]2[C@@]1(CC[C@H]3[C@H]2CC=C4[C@@]3(CC[C@@H](C4)O)C)C	0	inactive	1
5282408	CN1CCC(=C2C3=C(C(=O)CC4=CC=CC=C42)SC=C3)CC1.C(=C/C(=O)O)\C(=O)O	0	inactive	1
2723754	C1CCC2=NC3=CC=CC=C3C(=C2C1)N.Cl	0	inactive	0.999
64927	CCN(CC)CCCC(C)NC1=C2C=CC(=CC2=NC=C1)Cl.OP(=O)(O)O.OP(=O)(O)O	1	active	1
6419869	CC[C@H](C)[C@@H]1[C@H](C=C[C@@]2(O1)C[C@@H]3C[C@H](O2)C/C=C(/C([C@H](/C=C/C=C/4\CO[C@H]5[C@@]4([C@@H](C=C([C@H]5O)C)C(=O)O3)O)C)O[C@H]6C[C@@H](C([C@@H](O6)C)O[C@H]7C[C@@H]([C@H]([C@@H](O7)C)O)OC)OC)\C)C	0	inactive	0.999
3742	CC(=O)N(C)C1=C(C(=C(C(=C1I)C(=O)NCC(=O)NC2=C(C(=C(C(=C2I)C(=O)O)I)C(=O)NCCO)I)I)C(=O)NC)I	0	inactive	0.999
6604100	C1C(=NC(=O)N1/N=C/C2=CC=C(O2)C3=CC=C(C=C3)[N+](=O)[O-])[O-].[Na+]	0	inactive	0.95
5756	C[C@]12CC[C@H]3[C@H]([C@@H]1C[C@H]([C@@H]2O)O)CCC4=C3C=CC(=C4)O	0	inactive	1
5883	CC[N+](C)(CC)CCOC(=O)C1C2=CC=CC=C2OC3=CC=CC=C13.[Br-]	0	inactive	1
135413496	C1=CC(=CC=C1C(=O)NCCC(=O)[O-])N=NC2=CC(=C(C=C2)[O-])C(=O)O.[Na+].[Na+]	0	inactive	0.998
447043	CC[C@@H]1[C@@]([C@@H]([C@H](N(C[C@@H](C[C@@]([C@@H]([C@H]([C@@H]([C@H](C(=O)O1)C)O[C@H]2C[C@@]([C@H]([C@@H](O2)C)O)(C)OC)C)O[C@H]3[C@@H]([C@H](C[C@H](O3)C)N(C)C)O)(C)O)C)C)C)O)(C)O	0	inactive	1
26758	C[C@H](CC1=CC=CC=C1)N(C)CC#C.Cl	0	inactive	1
656667	CC1=C([C@H](C(=C(N1)C)C(=O)O[C@@H]2CCCN(C2)CC3=CC=CC=C3)C4=CC(=CC=C4)[N+](=O)[O-])C(=O)OC.Cl	0	inactive	0.984
247839	C[C@H]1C[C@H]2[C@@H]3CC[C@@H]([C@]3(C[C@@H]([C@@H]2[C@@]4(C1=CC(=O)CC4)C)O)C)C(=O)C	0	inactive	1
3341	C1CNCC(C2=CC(=C(C(=C21)Cl)O)O)C3=CC=C(C=C3)O	0	inactive	1
65394	C1=CC=C(C(=C1)CC(=O)O)OC2=C(C=C(C=C2)Cl)Cl	0	inactive	0.743
5887	CN(C)CCCN1C2=CC=CC=C2SC3=CC=CC=C31.Cl	1	active	0.595
3647	C1NC2=C(C=C(C(=C2)C(F)(F)F)S(=O)(=O)N)S(=O)(=O)N1	0	inactive	1
8695	CCCCNC1=CC=C(C=C1)C(=O)OCCN(C)C.Cl	0	inactive	0.999
26964	C1=CC(=C(C(=C1CNNC(=O)C(CO)N)O)O)O.Cl	0	inactive	0.999
33478	CC1([C@@H](N2[C@H](S1)[C@@H](C2=O)NC(=O)[C@@H](C3=CC=CC=C3)N)C(=O)OCOC(=O)C(C)(C)C)C	0	inactive	1
68591	CC1=C(C=CC(=C1)N2C(=O)NC(=O)N(C2=O)C)OC3=CC=C(C=C3)SC(F)(F)F	0	inactive	0.674
5857	C[C@]12CC[C@H]3[C@H]([C@@H]1CC[C@]2(C#C)O)CCC4=CCCC[C@H]34	0	inactive	1
33613	CC1([C@@H](N2[C@H](S1)[C@@H](C2=O)NC(=O)[C@@H](C3=CC=C(C=C3)O)N)C(=O)O)C	1	active	0.991
108173	CC1=C(C(=CC=C1)C)NC(=O)C(C)N.Cl	0	inactive	0.999
656590	CN1CCCN(CC1)C(C2=CC=CC=C2)C3=CC=C(C=C3)Cl.Cl.Cl	0	inactive	0.999
23667300	CO[C@@]1([C@@H]2N(C1=O)C(=C(CS2)COC(=O)N)C(=O)[O-])NC(=O)CC3=CC=CS3.[Na+]	1	active	0.962
11224	CC(C1=CC=CC=C1)(C2=CC=CC=N2)OCCN(C)C.C(CC(=O)O)C(=O)O	0	inactive	0.973
64713	CC1=CC(=CC=C1)CN2CCN(CC2)C(C3=CC=CC=C3)C4=CC=C(C=C4)Cl.Cl.Cl	1	active	0.623
11957654	CN1CCN(CC1)C2CC3=CC=CC=C3SC4=C2C=C(C=C4)Cl.C(=C\C(=O)O)\C(=O)O	0	inactive	1
91268	CN1C2=C(C(=O)N(C1=O)C)NC=N2.O	0	inactive	0.998
80311	CN(C)CCN(CC1=CC=C(C=C1)Cl)C2=CC=CC=N2.Cl	0	inactive	0.996
6434144	CN1CCCN=C1/C=C/C2=CC=CS2.[C@@H]([C@H](C(=O)O)O)(C(=O)O)O	0	inactive	1
2950	C1=CC2=C(C(=C1)O)C(=O)C3=C(C2=O)C=CC=C3O	1	active	0.791
3673	CC(C)CC1=CC=C(C=C1)C(C)C(=O)OCC2=CC=CC=N2	0	inactive	1
5702220	CN(CC1=C(C(=CC(=C1)Br)Br)N)C2CCCCC2.Cl	0	inactive	0.974
3032303	C[C@]12CC[C@H]3[C@H]([C@@H]1CC[C@]2(C)O)CC[C@@H]4[C@@]3(C/C(=C\O)/C(=O)C4)C	0	inactive	1
11273	C[C@]12CCC(=O)C(=C1CC[C@@H]3[C@@H]2CC[C@]4([C@H]3CCC4=O)C)O	0	inactive	1
5281069	C[C@@](C1=CC=CC=C1)(C2=CC=C(C=C2)Cl)OCC[C@H]3CCCN3C.C(=C/C(=O)O)\C(=O)O	1	active	1
5311412	CCC(=O)[C@]1([C@@H](C[C@@H]2[C@@]1(C[C@@H]([C@H]3[C@H]2CCC4=CC(=O)C=C[C@]34C)O)C)C)C	0	inactive	1
51358375	CC1=NC=C(C(=N1)N)CN(C=O)/C(=C(\CCOC(=O)C2=CC=CC=C2)/SS/C(=C(/C)\N(CC3=CN=C(N=C3N)C)C=O)/CCOC(=O)C4=CC=CC=C4)/C	0	inactive	0.94
3759	CC1=CC(=NO1)C(=O)NNCC2=CC=CC=C2	0	inactive	0.881
3338	CCCCC(C1=CC=CC=C1)O	0	inactive	0.997
6169	COC(=O)[C@H]1[C@H](CC[C@@H]2[C@@H]1C[C@H]3C4=C(CCN3C2)C5=CC=CC=C5N4)O.Cl	0	inactive	1
54686764	CN(C)[C@H]1[C@@H]2C[C@@H]3[C@@H](C4=C(C=CC(=C4C(=C3C(=O)[C@@]2(C(=C(C1=O)C(=O)N)O)O)O)O)Cl)O.Cl	0	inactive	0.999
4994	CCC1(C(=O)C=CNC1=O)CC	0	inactive	0.982
3362	CCC(=O)C1=C(C=C(C=C1O)O)O	0	inactive	1
9853053	C1CN(CCC1NC(=O)C2=CC=CC=C2C3=CC=C(C=C3)C(F)(F)F)CCCCC4(C5=CC=CC=C5C6=CC=CC=C64)C(=O)NCC(F)(F)F	0	inactive	1
2187	CC(C)(C#N)C1=CC(=CC(=C1)CN2C=NC=N2)C(C)(C)C#N	0	inactive	1
28693	CN1C[C@@H](C[C@H]2[C@H]1CC3=CN(C4=CC=CC2=C34)C)CNC(=O)OCC5=CC=CC=C5	0	inactive	1
68624	CCN1C=C(C(=O)C2=CC(=C(C(=C21)F)N3CCNC(C3)C)F)C(=O)O.Cl	0	inactive	1
47896	CN(C)CCN1C(=NN=N1)SCC2=C(N3[C@@H]([C@@H](C3=O)NC(=O)CC4=CSC(=N4)N)SC2)C(=O)O.Cl.Cl	0	inactive	1
13579832	COC1=C(C(=C(C=C1)CN2CCN(CC2)C(C3=CC=C(C=C3)F)C4=CC=C(C=C4)F)OC)OC.Cl	0	inactive	1
657349	CC[C@H]1[C@H](COC1=O)CC2=CN=CN2C.[N+](=O)(O)[O-]	0	inactive	0.993
13109	CC[C@]12CC[C@H]3[C@H]([C@@H]1CC[C@]2(C#C)O)CCC4=CC(=O)CC[C@H]34	0	inactive	1
43231	C1=C(C(=CC(=C1N)S(=O)(=O)N)S(=O)(=O)N)C(=C(Cl)Cl)Cl	1	active	0.552
10695961	CC(=O)OCC1=C(N2[C@@H]([C@@H](C2=O)NC(=O)/C(=N\OC)/C3=CSC(=N3)N)SC1)C(=O)[O-].[Na+]	0	inactive	1
60198	C[C@]12CC[C@H]3[C@H]([C@@H]1CCC2=O)CC(=C)C4=CC(=O)C=C[C@]34C	0	inactive	1
392622	CC(C)C1=NC(=CS1)CN(C)C(=O)N[C@@H](C(C)C)C(=O)N[C@@H](CC2=CC=CC=C2)C[C@@H]([C@H](CC3=CC=CC=C3)NC(=O)OCC4=CN=CS4)O	1	active	1
167980	CN1C(=CC(=O)N(C1=O)C)NCCCN2CCN(CC2)C3=CC=CC=C3OC.Cl	0	inactive	0.997
3965	CC(C1=CC=C(C=C1)CC2CCCC2=O)C(=O)O	0	inactive	1
9832292	C[C@@H](CC1=CC=C(C=C1)OC)NC[C@H](C2=CC(=C(C=C2)O)NC=O)O.C[C@@H](CC1=CC=C(C=C1)OC)NC[C@H](C2=CC(=C(C=C2)O)NC=O)O.C(=C/C(=O)O)\C(=O)O	1	active	0.981
5284585	C1CC(=C(N2[C@H]1[C@@H](C2=O)NC(=O)[C@@H](C3=CC=CC=C3)N)C(=O)O)Cl	0	inactive	1
6172	CC[N+](CC)(CC)CCOC1=C(C(=CC=C1)OCC[N+](CC)(CC)CC)OCC[N+](CC)(CC)CC.[I-].[I-].[I-]	0	inactive	1
9703	CC(C)NC(=O)C1=CC=C(C=C1)CNNC.Cl	0	inactive	1
3394	CC(C1=CC(=C(C=C1)C2=CC=CC=C2)F)C(=O)O	0	inactive	1
67412	C1=C(NN=C1)CCN.Cl.Cl	0	inactive	0.993
6202	CC1=C(SC=[N+]1CC2=CN=C(N=C2N)C)CCO.Cl.[Cl-]	0	inactive	1
8567	CNC[C@@H]([C@H]([C@@H]([C@@H](CO)O)O)O)O	0	inactive	1
146047987	CC(C)C1=C(C=C2C(=C1)CC[C@@H]3[C@@]2(CCC[C@@]3(C)C(=O)O)C)S(=O)(=O)O.O.O.O.O.O.[Na+]	0	inactive	1
23682228	CC[C@H]([C@H]1CC[C@@H]([C@@H](O1)[C@@H](C)[C@@H]([C@H](C)C(=O)[C@H](CC)[C@@H]2[C@H](C[C@H](C3(O2)C=C[C@H]([C@@]4(O3)CC[C@@](O4)(C)[C@H]5CC[C@@]([C@@H](O5)C)(CC)O)O)C)C)O)C)C(=O)[O-].[Na+]	1	active	1
4737	CCCC(C)C1(C(=O)NC(=O)NC1=O)CC	0	inactive	1
64740	C[C@@H]1CC(=O)[C@]2([C@@H](O1)O[C@@H]3[C@H]([C@@H]([C@@H]([C@@H]([C@H]3O2)NC)O)NC)O)O.Cl.Cl	0	inactive	1
443894	CC1=CC=CC=C1C(=O)NC2=CC(=C(C=C2)C(=O)N3CCC[C@H](C4=C3C=CC(=C4)Cl)O)C	0	inactive	1
3291	CCC1(CC(=O)NC1=O)C	0	inactive	0.993
102484	C1=CC(=CC=C1C(CN)O)O.Cl	0	inactive	0.998
5281613	C[C@H]1[C@@H]([C@H]([C@H]([C@@H](O1)OC[C@@H]2[C@H]([C@@H]([C@H]([C@@H](O2)OC3=CC(=C4C(=C3)OC(=CC4=O)C5=CC(=C(C=C5)OC)O)O)O)O)O)O)O)O	0	inactive	0.999
441384	C1CC1NC2=C3C(=NC(=N2)N)N(C=N3)[C@@H]4C[C@@H](C=C4)CO.C1CC1NC2=C3C(=NC(=N2)N)N(C=N3)[C@@H]4C[C@@H](C=C4)CO.OS(=O)(=O)O	0	inactive	1
6883	C1[C@H]([C@@H]2[C@H](O1)[C@H](CO2)O[N+](=O)[O-])O[N+](=O)[O-]	0	inactive	1
72894	C1=CC=C(C(=C1)N)S(=O)(=O)N	0	inactive	0.999
68647	CC1=NC=CN1CC2CCC3=C(C2=O)C4=CC=CC=C4N3C.Cl	0	inactive	0.998
441307	CCCC(=O)NC1=CC(=C(C=C1)OCC(CNC(C)C)O)C(=O)C.Cl	0	inactive	0.742
4493	CC1(C(=O)N(C(=O)N1)C2=CC(=C(C=C2)[N+](=O)[O-])C(F)(F)F)C	0	inactive	0.995
6603542	CN/C(=C/[N+](=O)[O-])/NCCSCC1=CC=C(O1)CN(C)C.Cl	0	inactive	1
2378	C1=CC=C(C=C1)C2=CC=C(C=C2)C(C3=CC=CC=C3)N4C=CN=C4	1	active	0.737
34632	CCOC(=O)NC1=CC2=C(C=C1)SC3=CC=CC=C3N2C(=O)CCN4CCOCC4.Cl	0	inactive	1
3767	C1=CN=CC=C1C(=O)NN	0	inactive	0.999
5702001	CCOC(=O)O[C@H]([C@H]1C[C@@H]2CCN1C[C@@H]2C=C)C3=C4C=C(C=CC4=NC=C3)OC	0	inactive	1
14130	CCOC1=CC=C(C=C1)NC(=O)CC(C)O	0	inactive	0.993
3132	C1=CC=C(C=C1)CC(CS)C(=O)NCC(=O)O	0	inactive	1
15250	CC(C)CC1=CC=C(C=C1)CC(=O)O	0	inactive	0.998
4990	CNC(=O)OCC1=NC(=CC=C1)COC(=O)NC	1	active	0.981
28871	C1=CC=C(C=C1)C2=NC(=C(S2)CC(=O)O)C3=CC=C(C=C3)Cl	1	active	0.939
5757	C[C@]12CC[C@H]3[C@H]([C@@H]1CC[C@@H]2O)CCC4=C3C=CC(=C4)O	0	inactive	1
64747	CC(C1=CC(=CC=C1)OC2=CC=CC=C2)C(=O)[O-].CC(C1=CC(=CC=C1)OC2=CC=CC=C2)C(=O)[O-].O.O.[Ca+2]	0	inactive	1
11111	C1=CC(=CC2=NC3=C(C=CC(=C3)N)C=C21)N.OS(=O)(=O)O	1	active	0.974
13000988	C1=CC=C(C=C1)C[C@H](C(=O)O)N.Cl	0	inactive	1
161104	C1CCN(CC1)CCOC(C2=CC=CC=C2)C3=CC=C(C=C3)Cl.Cl	1	active	0.997
441308	CC(C)NCC(COC1=CC=C(C=C1)CCOC)O.CC(C)NCC(COC1=CC=C(C=C1)CCOC)O.[C@@H]([C@H](C(=O)O)O)(C(=O)O)O	0	inactive	1
23663959	CC1=C(C(=C(C=C1)Cl)NC2=CC=CC=C2C(=O)[O-])Cl.O.[Na+]	0	inactive	0.966
64737	CCCCN1CCCCC1C(=O)NC2=C(C=CC=C2C)C.Cl	0	inactive	1
5281065	CCCCCCCN(CC)CCCC(C1=CC=C(C=C1)NS(=O)(=O)C)O.CCCCCCCN(CC)CCCC(C1=CC=C(C=C1)NS(=O)(=O)C)O.C(=C/C(=O)O)\C(=O)O	0	inactive	0.989
12492	C[C@@H]1CCC[C@@H](N1NC(=O)C2=CC(=C(C=C2)Cl)S(=O)(=O)N)C	0	inactive	1
146047991	CC[C@H](C)[C@@H](C(=O)N[C@@H](CC1=CN=CN1)C(=O)N2CCC[C@H]2C(=O)N[C@@H](CC3=CC=CC=C3)C(=O)O)NC(=O)[C@H](CC4=CC=C(C=C4)O)NC(=O)[C@H](C(C)C)NC(=O)[C@H](CCCN=C(N)N)NC(=O)[C@H](CC(=O)O)N.C(=O)(C(F)(F)F)O	0	inactive	0.531
107952	CC(C)NCC(COC1=CC=C(C=C1)CCOCC2CC2)O.Cl	0	inactive	1
25102585	CC1=C(C(=NO1)C2=C(C=CC=C2Cl)F)C(=O)N[C@H]3[C@@H]4N(C3=O)C(C(S4)(C)C)C(=O)[O-].[Na+]	0	inactive	1
5284566	CN1[C@@H]2CCC[C@H]1CC(C2)NC(=O)C3=NN(C4=CC=CC=C43)C	1	active	0.965
62920	CC(=O)O[C@@H]1[C@@H](SC2=CC=CC=C2N(C1=O)CCN(C)C)C3=CC=C(C=C3)OC.Cl	1	active	1
71815	CC1=NC=C(N1CC(C)O)[N+](=O)[O-]	0	inactive	0.998
219099	C1CN(CCN1CCC2=C(C=C3C(=C2)CC(=O)N3)Cl)C4=NSC5=CC=CC=C54.Cl	0	inactive	1
66063	CN1CCC(CC1)OC(C2=CC=CC=C2)C3=CC=CC=C3.Cl	0	inactive	0.999
71666447	C=CC(CCC(=O)O)N.Cl	0	inactive	0.999
65335	C1CN(CC2=C1SC=C2)CC3=CC=CC=C3Cl.Cl	0	inactive	0.999
23659	CCN(CC)CCNC(=O)C1=CC(=C(C=C1OC)N)Cl.Cl	0	inactive	1
12947	CCN(CCCC(C)NC1=C2C=CC(=CC2=NC=C1)Cl)CCO.OS(=O)(=O)O	1	active	1
38853	C[C@](CC1=CC(=C(C=C1)O)O)(C(=O)O)N	0	inactive	0.997
5282402	CN(C)CC/C=C\1/C2=CC=CC=C2COC3=C1C=C(C=C3)CC(=O)O.Cl	0	inactive	1
137345966	C1COCCN1/C(=N/C(=N)N)/N.Cl	0	inactive	0.777
5333	C1=CC(=CC=C1N)S(=O)(=O)N	1	active	0.59
5281064	CC(C)NCC(COC1=CC=C(C=C1)COCCOC(C)C)O.CC(C)NCC(COC1=CC=C(C=C1)COCCOC(C)C)O.C(=C/C(=O)O)\C(=O)O	0	inactive	1
150762	CC1=C(C(C(=C(N1)C)C(=O)OCCN2CCN(CC2)C(C3=CC=CC=C3)C4=CC=CC=C4)C5=CC(=CC=C5)[N+](=O)[O-])C(=O)OC.Cl.Cl	0	inactive	1
5282386	CC1=CC(=CC(=C1CC2=NCCN2)C)C(C)(C)C.Cl	0	inactive	1
175540	CC(C)NC[C@@H](COC1=CC=C(C=C1)CC(=O)N)O	0	inactive	0.999
54259	CCC(C)(C)C1=CC=C(C=C1)CC(C)CN2C[C@H](O[C@H](C2)C)C.Cl	0	inactive	1
23675321	CC(=O)OCC1=C(N2[C@@H]([C@@H](C2=O)NC(=O)CC3=CC=CS3)SC1)C(=O)[O-].[Na+]	0	inactive	1
6438130	C1=CC(=CC=C1CN2C=CN=C2)/C=C/C(=O)O.Cl	0	inactive	0.996
2794	CC(C)N=C1C=C2C(=NC3=CC=CC=C3N2C4=CC=C(C=C4)Cl)C=C1NC5=CC=C(C=C5)Cl	1	active	1
5464092	C=CCN1CC[C@]23[C@@H]4C(=O)CC[C@]2([C@H]1CC5=C3C(=C(C=C5)O)O4)O.Cl	0	inactive	0.999
4883	CC(C)NCC(COC1=CC=C(C=C1)NC(=O)C)O	0	inactive	0.972
104845	CC(=O)[C@H]1CC[C@@H]2[C@@]1(CC(=O)[C@H]3[C@H]2CC[C@@H]4[C@@]3(CC[C@H](C4)O)C)C	0	inactive	1
3606	CCC(C1=CC=C(C=C1)O)C(CC)C2=CC=C(C=C2)O	0	inactive	1
91273	C1C[C@H]2C[C@@H]1[C@H]3[C@@H]2C(=O)N(C3=O)CCCCN4CCN(CC4)C5=NC=CC=N5	0	inactive	1
636402	C[C@]12CC[C@](C[C@H]1C3=CC(=O)[C@@H]4[C@]5(CC[C@@H](C([C@@H]5CC[C@]4([C@@]3(CC2)C)C)(C)C)OC(=O)CCC(=O)[O-])C)(C)C(=O)[O-].[Na+].[Na+]	1	active	1
62998	C1CC1N2C=C(C(=O)C3=CC(=C(C=C32)N4CCNCC4)F)C(=O)O.O.Cl	0	inactive	1
35935	CC(C1=CC(=C(C=C1)N2CC=CC2)Cl)C(=O)O	0	inactive	1
60758	CC1=C(N=CN1)CN2CCC3=C(C2=O)C4=CC=CC=C4N3C.Cl	0	inactive	0.997
3739	C1=C(C(=C(C(=C1I)NC(=O)CCCCC(=O)NC2=C(C=C(C(=C2I)C(=O)O)I)I)I)C(=O)O)I	0	inactive	1
443866	CC1=CC=CN2C1=NC=C(C2=O)C3=NN=N[N-]3.[K+]	0	inactive	0.999
443878	CC1=CC(=C(C=C1)O)[C@H](CCN(C(C)C)C(C)C)C2=CC=CC=C2.[C@@H]([C@H](C(=O)O)O)(C(=O)O)O	0	inactive	1
444020	C1[C@@H]([C@@H]([C@H]([C@@H]([C@]1(CO)O)O)O)O)NC(CO)CO	1	active	0.92
5284441	CC(COC1=CC=CC=C1)N(CCCl)CC2=CC=CC=C2.Cl	0	inactive	0.999
441130	C[C@@H]1[C@@H]2[C@H](C(=O)N2C(=C1S[C@H]3C[C@H](NC3)C(=O)N(C)C)C(=O)O)[C@@H](C)O	0	inactive	1
5388881	C=C1CC[C@]2([C@H]3CC4=C5[C@]2([C@H]1OC5=C(C=C4)O)CCN3CC6CC6)O.Cl	0	inactive	1
6461	C[N+]1(CCCC(C1)OC(=O)C(C2=CC=CC=C2)(C3=CC=CC=C3)O)C.[Br-]	0	inactive	1
71172	CC(C)NCC(COC1=CC=CC=C1OCC=C)O.Cl	0	inactive	1
5486971	CC(C)C[C@@H](CC(=O)O)CN	0	inactive	0.999
5593	CCN(CC1=CC=NC=C1)C(=O)C(CO)C2=CC=CC=C2	0	inactive	0.82
3735	CCC(CC1=C(C(=C(C=C1I)I)N)I)C(=O)O	0	inactive	1
441374	C1[C@H]([C@@H]([C@H]([C@@H]([C@H]1N)O[C@@H]2[C@@H]([C@H]([C@@H]([C@H](O2)CN)O)O)O)O)O[C@@H]3[C@@H]([C@H]([C@@H]([C@H](O3)CO)O)N)O)N.OS(=O)(=O)O	0	inactive	0.999
6714003	CC(=O)[C@]1(CC[C@@H]2[C@@]1(CC[C@H]3[C@H]2C=C(C4=CC(=O)C5CC5[C@]34C)Cl)C)OC(=O)C	0	inactive	1
4060	CCC1(C(=O)N(C(=O)N1)C)C2=CC=CC=C2	0	inactive	1
6419978	C[N+]1([C@@H]2CC(C[C@H]1[C@H]3[C@@H]2O3)OC(=O)[C@H](CO)C4=CC=CC=C4)[O-].Br	0	inactive	1
4474062	CN1C=C(C(=O)C2=C1C=C(C=C2)F)S(=O)C	0	inactive	0.869
66062	CN1CCCCC1CCN2C3=CC=CC=C3SC4=C2C=C(C=C4)SC.Cl	1	active	0.997
54726191	C[C@@H]1CCO[C@@H]2N1C(=O)C3=C(C(=O)C(=CN3C2)C(=O)NCC4=C(C=C(C=C4)F)F)O	1	active	0.649
71486	CC(C)(C)C(=O)OC1=C(C=C(C=C1)C(CNC)O)OC(=O)C(C)(C)C.Cl	0	inactive	0.998
5330	COC1=NN=C(C=C1)NS(=O)(=O)C2=CC=C(C=C2)N	1	active	0.999
610479	CC1=C(C=CC=C1Cl)NC2=CC=CC=C2C(=O)O	0	inactive	0.924
135409471	C[C@@H]([C@@H]([C@H]1CNC2=C(N1)C(=O)NC(=N2)N)O)O.Cl.Cl	0	inactive	1
65557	CC(CC1=CC=CC=C1)NCCC(C2=CC=CC=C2)C3=CC=CC=C3.CC(C(=O)O)O	0	inactive	1
5281098	CN(C/C=C/C1=CC=CC=C1)CC2=CC=CC3=CC=CC=C32.Cl	0	inactive	0.995
656601	CCC(C(C1=C2C=CC(=O)NC2=C(C=C1)O)O)NC(C)C.Cl	0	inactive	0.776
5702285	CC(C)(C)NCC(C1=CC=CC=C1Cl)O.Cl	0	inactive	1
27944	C1CSC2=N[C@H](CN21)C3=CC=CC=C3.Cl	0	inactive	0.999
60063	C1CC1N2C=C(C(=O)C3=CC(=C(C(=C32)Cl)N4CCC(C4)N)F)C(=O)O	0	inactive	0.996
155032	CC(C)(C)NCC(CSC1=NC(=CS1)C2=CC=C(S2)C(=O)N)O.Cl	0	inactive	1
15981397	CNCC1=CN(C(=C1)C2=CC=CC=C2F)S(=O)(=O)C3=CN=CC=C3	0	inactive	0.998
9915886	CC(=O)N[C@H]1CCC2=CC(=C(C(=C2C3=CC=C(C(=O)C=C13)SC)OC)OC)O[C@H]4[C@@H]([C@H]([C@@H]([C@H](O4)CO)O)O)O	0	inactive	1
17276	CCOC(=O)[C@](C)(CC1=CC(=C(C=C1)O)O)N.Cl	0	inactive	1
65935	CCOC(=O)CC(=O)N1CCSC1COC2=CC=CC=C2OC	1	active	0.912
446596	C[C@H]([C@H]1[C@@H](O1)C[C@H]2CO[C@H]([C@@H]([C@@H]2O)O)C/C(=C/C(=O)OCCCCCCCCC(=O)O)/C)[C@H](C)O	1	active	0.988
104769	CC(C)NCC(COC1=CC=C(C=C1)CCC(=O)OC)O.Cl	0	inactive	1
4044	CC1=C(C(=CC=C1)NC2=CC=CC=C2C(=O)O)C	0	inactive	0.997
9883259	CCC1=C(NC2=C1C(=O)C(CC2)CN3CCOCC3)C.Cl	0	inactive	0.952
6419928	C[C@@]12CCN([C@@H]1N(C3=C2C=C(C=C3)OC(=O)NC)C)C.C[C@@]12CCN([C@@H]1N(C3=C2C=C(C=C3)OC(=O)NC)C)C.OS(=O)(=O)O	0	inactive	1
64139	C1CC1C#C[C@]2(C3=C(C=CC(=C3)Cl)NC(=O)O2)C(F)(F)F	1	active	0.983
64781	CCCCS(=O)(=O)N[C@@H](CC1=CC=C(C=C1)OCCCCC2CCNCC2)C(=O)O.Cl	0	inactive	1
4485	CC1=C(C(C(=C(N1)C)C(=O)OC)C2=CC=CC=C2[N+](=O)[O-])C(=O)OC	0	inactive	1
155434	CC(=O)NCCCS(=O)(=O)[O-].CC(=O)NCCCS(=O)(=O)[O-].[Ca+2]	0	inactive	1
190541	CC(C)(C)NCC(COC1=CC=CC=C1C2CCCC2)O.CC(C)(C)NCC(COC1=CC=CC=C1C2CCCC2)O.OS(=O)(=O)O	0	inactive	1
3121	CCCC(CCC)C(=O)O	0	inactive	0.986
6019	CC1=NC=C(C(=C1O)CO)CO.Cl	0	inactive	1
71424	CCOC1=CC=CC=C1OCC2CNCCO2.Cl	0	inactive	1
68628	C1CSC2=NC(CN21)C3=CC=CC=C3.Cl	0	inactive	0.999
23663979	CC1([C@@H](N2[C@H](S1)[C@@H](C2=O)NC(=O)[C@@H](C3=CC=CC=C3)N)C(=O)[O-])C.[Na+]	0	inactive	0.997
156418	C[C@H](C1=CC=CC2=CC=CC=C21)NCCCC3=CC(=CC=C3)C(F)(F)F.Cl	0	inactive	1
104838	C[C@H]([C@@H]1[C@H]2CC(=C(N2C1=O)C(=O)O)SCCN=CN)O	0	inactive	1
6237	CCC1=C(C2=CC=CC=C2O1)C(=O)C3=CC(=C(C(=C3)I)O)I	0	inactive	0.999
71384	C[C@@H](CN1CC(=O)NC(=O)C1)N2CC(=O)NC(=O)C2	0	inactive	0.999
107882	CN1CCC2=C3[C@H]1CC4=C(C3=CC=C2)C(=C(C=C4)O)O.CN1CCC2=C3[C@H]1CC4=C(C3=CC=C2)C(=C(C=C4)O)O.O.Cl.Cl	0	inactive	1
9064	C1[C@@H]([C@H](OC2=CC(=CC(=C21)O)O)C3=CC(=C(C=C3)O)O)O	0	inactive	0.995
10357917	CC1=NC=C(C(=N1)N)CN(C=O)/C(=C\2/CCOC(=O)S2)/C	0	inactive	0.996
236702	C[C@@H]1C[C@H]2[C@@H]3CCC4=CC(=O)C=C[C@@]4([C@]3([C@H](C[C@@]2([C@]1(C(=O)COC(=O)C)O)C)O)F)C	0	inactive	1
1549008	CC(C)(C)C#C/C=C/CN(C)CC1=CC=CC2=CC=CC=C21	0	inactive	1
69923706	CC(COC1=CC=CC=C1)NN.Cl.Cl	0	inactive	1
5326	COC1=CN=C(N=C1)NS(=O)(=O)C2=CC=C(C=C2)N	1	active	1
444030	C1CN(C[C@@H]1C(C2=CC=CC=C2)(C3=CC=CC=C3)C(=O)N)CCC4=CC5=C(C=C4)OCC5.Br	0	inactive	1
5325	CC1=NC(=NC=C1)NS(=O)(=O)C2=CC=C(C=C2)N	1	active	0.588
104920	C1CN(CCN1CCCC2=CC=CC=C2)CCOC(C3=CC=C(C=C3)F)C4=CC=C(C=C4)F.Cl.Cl	0	inactive	0.999
15478	C[C@]12CC[C@@H](C[C@H]1CC[C@@H]3[C@@H]2C[C@H]([C@]4([C@@]3(CC[C@@H]4C5=CC(=O)OC5)O)C)O)O	0	inactive	1
6420045	CCCCCC[C@@H]1[C@H]([C@@H](OC(=O)C([C@H](OC1=O)C)NC(=O)C2=C(C(=CC=C2)NC=O)O)C)OC(=O)CC(C)C	1	active	0.984
3830	C1=COC(=C1)CNC2=NC=NC3=C2NC=N3	0	inactive	0.848
4107	COC1=CC=CC=C1OCC(COC(=O)N)O	0	inactive	0.999
36294	C1[C@@H]([C@H]([C@@H]([C@H]([C@@H]1N)O[C@@H]2[C@@H]([C@H]([C@@H]([C@H](O2)CO)O)N)O)O)O[C@@H]3[C@@H](C[C@@H]([C@H](O3)CN)O)N)N	0	inactive	0.998
118705500	C[C@H]1/C=C/C=C/C=C/C=C/C=C/C=C/C=C/[C@@H](C[C@H]2[C@@H]([C@H](C[C@](O2)(C[C@H](C[C@H]([C@@H](CC[C@H](C[C@H](CC(=O)O[C@H]([C@@H]([C@@H]1O)C)C)O)O)O)O)O)O)O)C(=O)O)O[C@H]3[C@H]([C@H]([C@@H]([C@H](O3)C)O)N)O	0	inactive	0.928
5482	C1=CC(=C(C=C1Cl)Cl)C(CN2C=CN=C2)OCC3=C(SC=C3)Cl	0	inactive	0.54
135526515	CCCCCN=C(N)N/N=C/C1=CNC2=C1C=C(C=C2)OC.C(=C/C(=O)O)\C(=O)O	0	inactive	0.999
170367	CC(=O)OC1CN2CCC1CC2.Cl	0	inactive	0.992
9903	C[C@H](CCC(=O)O)[C@H]1CC[C@@H]2[C@@]1(CC[C@H]3[C@H]2CC[C@H]4[C@@]3(CC[C@H](C4)O)C)C	0	inactive	1
92806	CCN(CC)CCOC(=O)C(C1CCCCC1)C2=CC=CC=C2.Cl	0	inactive	0.999
27447	CC1=C(N2[C@@H]([C@@H](C2=O)NC(=O)[C@@H](C3=CC=CC=C3)N)SC1)C(=O)O	0	inactive	0.99
60855	CC(=O)N[C@@H]1[C@H](C=C(O[C@H]1[C@@H]([C@@H](CO)O)O)C(=O)O)N=C(N)N	0	inactive	1
23704143	CCOC1=C(C2=CC=CC=C2C=C1)C(=O)N[C@H]3[C@@H]4N(C3=O)[C@H](C(S4)(C)C)C(=O)[O-].O.[Na+]	0	inactive	0.996
62969	CC(C)C(CCCN(C)CCC1=CC(=C(C=C1)OC)OC)(C#N)C2=CC(=C(C=C2)OC)OC.Cl	0	inactive	0.521
444795	CC1=C(C(CCC1)(C)C)/C=C/C(=C/C=C/C(=C/C(=O)O)/C)/C	0	inactive	1
73440813	C[C@@]1(C(=O)N2[C@H](C(=O)N3CCC[C@H]3[C@@]2(O1)O)CC4=CC=CC=C4)NC(=O)[C@@H]5C[C@H]6[C@@H](CC7=CNC8=CC=CC6=C78)N(C5)C.C[C@@]1(C(=O)N2[C@H](C(=O)N3CCC[C@H]3[C@@]2(O1)O)CC4=CC=CC=C4)NC(=O)[C@@H]5CC6[C@@H](CC7=CNC8=CC=CC6=C78)N(C5)C.C(C(C(=O)O)O)(C(=O)O)O	1	active	0.999
108013	C1CC(CCC1NCC2=C(C(=CC(=C2)Br)Br)N)O.Cl	0	inactive	0.997
91610	CC1(C2=C(C=C(C=C2)OC)C(=O)N(C1=O)CCC3=CC=C(C=C3)S(=O)(=O)NC(=O)NC4CCCCC4)C	1	active	0.739
9904	C[C@]12CC[C@H]3[C@H]([C@@H]1CC[C@@H]2O)CCC4=CC(=O)CC[C@H]34	0	inactive	1
6420023	C[C@H]1[C@H]([C@@](C[C@@H](O1)O[C@@H]2[C@H]([C@@H]([C@H](O[C@H]2OC3=C4C=C5C=C3OC6=C(C=C(C=C6)[C@H]([C@H](C(=O)N[C@H](C(=O)N[C@H]5C(=O)N[C@@H]7C8=CC(=C(C=C8)O)C9=C(C=C(C=C9O)O)[C@H](NC(=O)[C@H]([C@@H](C1=CC(=C(O4)C=C1)Cl)O)NC7=O)C(=O)O)CC(=O)N)NC(=O)[C@@H](CC(C)C)NC)O)Cl)CO)O)O)(C)N)O.Cl	0	inactive	0.996
6135	CC(CCCN)NC1=C2C(=CC(=C1)OC)C=CC=N2.OP(=O)(O)O.OP(=O)(O)O	0	inactive	0.991
938	C1=CC(=CN=C1)C(=O)O	0	inactive	0.991
151536	C[C@H]1[C@@H]([C@H](C[C@H](O1)O[C@H]2C[C@@](CC3=C2C(=C4C(=C3O)C(=O)C5=C(C4=O)C(=CC=C5)OC)O)(C(=O)CO)O)N)O.Cl	0	inactive	0.972
21121983	CC1([C@@H](N2[C@H](S1)[C@@H](C2=O)NC(=O)[C@@H](C3=CC=CC=C3)S(=O)(=O)O)C(=O)O)C.[Na+].[Na+]	0	inactive	1
3085082	CCOC(=O)C(C)(CC1=CC(=C(C(=C1)I)OC2=CC(=C(C(=C2)I)O)I)I)N.Cl	0	inactive	0.998
5818	C1=C(NC=N1)CCN.Cl.Cl	0	inactive	0.988
90045	CN(C)CCCSC(=N)N.Cl.Cl	0	inactive	0.911
10745	CC(=O)OC1=CC=CC=C1C(=O)OC2=CC=CC=C2C(=O)O	0	inactive	0.997
68589	C1=CC(=CC=C1COC(CN2C=CN=C2)C3=C(C=C(C=C3)Cl)Cl)Cl.[N+](=O)(O)[O-]	1	active	0.645
6419921	CN(C)CC/C=C/1\C2=CC=CC=C2COC3=CC=CC=C31.Cl	0	inactive	1
5311309	CC(C)C1CCC(CC1)C(=O)N[C@H](CC2=CC=CC=C2)C(=O)O	1	active	0.998
5905	C1[C@@H]([C@H](O[C@H]1N2C=C(C(=O)NC2=O)I)CO)O	0	inactive	1
16220118	CC1=C(N(C(=C1)CC(=O)[O-])C)C(=O)C2=CC=C(C=C2)Cl.[Na+]	0	inactive	0.986
7184	CCCCOC(=O)C1=CC=C(C=C1)O	0	inactive	0.999
65324	CC(CCC1=CC=C(C=C1)O)NCCC2=CC(=C(C=C2)O)O.Cl	0	inactive	1
123630	C[C@@]1([C@@H](N2[C@H](S1(=O)=O)CC2=O)C(=O)O)CN3C=CN=N3	0	inactive	0.984
5281066	CN1CCC(=C2C3=C(C=CC=N3)CCC4=CC=CC=C24)CC1.C(=C\C(=O)O)\C(=O)O.C(=C\C(=O)O)\C(=O)O	0	inactive	1
5344	CC1=C(ON=C1C)NS(=O)(=O)C2=CC=C(C=C2)N	0	inactive	0.801
657298	CCCC1=CC(=O)NC(=S)N1	0	inactive	0.931
441302	C[C@]12CC[C@@H](C[C@@H]1CC[C@@H]3[C@@H]2CC[C@]4([C@H]3CCC4=O)C)O	0	inactive	1
456389	C1=CC(=CC=C1C(C#N)C2=C(C=C(C=C2Cl)N3C(=O)NC(=O)C=N3)Cl)Cl	1	active	0.729
446598	CCC[C@@H]1C[C@H](N(C1)C)C(=O)N[C@@H]([C@@H]2[C@@H]([C@@H]([C@H]([C@H](O2)SC)O)O)O)[C@H](C)Cl	0	inactive	0.991
71587	C1CN(CCN1CCCN2C3=CC=CC=C3C=CC4=CC=CC=C42)CCO.Cl.Cl	0	inactive	1
6603149	CNCCCC1C2=CC=CC=C2C=CC3=CC=CC=C13.Cl	0	inactive	1
39764	CC(=O)O[C@H]1C[C@@H]2CC[C@@H]3[C@@H]([C@]2(C[C@@H]1N4CCCCC4)C)CC[C@]5([C@H]3C[C@@H]([C@@H]5OC(=O)C)[N+]6(CCCCC6)C)C.[Br-]	0	inactive	1
441328	CC(=O)OCC1=C(N2[C@@H]([C@@H](C2=O)N)SC1)C(=O)O	0	inactive	0.998
5284557	C[C@]12CCC(=O)C=C1CC[C@@H]3[C@@H]2CC[C@]4([C@H]3CC[C@]4(C#C)O)C	0	inactive	1
443945	CN1C2=CC=CC=C2C(=O)N(C3=CC=CC=C31)CCN(C)C.Cl	0	inactive	0.968
5355	CCN1CCCC1CNC(=O)C2=C(C=CC(=C2)S(=O)(=O)N)OC	0	inactive	0.999
441362	C1CCNC(C1)C(C2=CC(=NC3=C2C=CC=C3C(F)(F)F)C(F)(F)F)O.Cl	1	active	1
667476	C/C=C(/C(=C/C)/C1=CC=C(C=C1)O)\C2=CC=C(C=C2)O	0	inactive	1
60700	CC[C@@]1(C2=C(COC1=O)C(=O)N3CC4=CC5=C(C=CC(=C5CN(C)C)O)N=C4C3=C2)O	0	inactive	1
196122	CCOC1[C@@H]([C@H]([C@H](O1)[C@@H](COCC2=CC=CC=C2)OCC3=CC=CC=C3)OCC4=CC=CC=C4)O	0	inactive	1
17460	COC1=C(C=CC(=C1)C2=CC(=C(C=C2)N=NC3=C(C4=C(C=C3)C(=CC(=C4N)S(=O)(=O)[O-])S(=O)(=O)[O-])O)OC)N=NC5=C(C6=C(C=C5)C(=CC(=C6N)S(=O)(=O)[O-])S(=O)(=O)[O-])O.[Na+].[Na+].[Na+].[Na+]	0	inactive	1
4369270	C[C@]12CC[C@@H](C[C@H]1CC[C@@H]3[C@@H]2CC[C@]4([C@@]3(CC[C@@H]4C5=CC(=O)OC5)O)C)O	0	inactive	1
134044	C[C@H](CCC1=CC=CC=C1)NC[C@@H](C2=CC(=C(C=C2)O)C(=O)N)O	0	inactive	1
51371427	C1[C@H]([C@@H]([C@H]([C@@H]([C@H]1N)OC2[C@@H]([C@H]([C@@H]([C@H](O2)CO)O)O)N)O[C@H]3[C@@H]([C@@H]([C@H](O3)CO)O[C@@H]4[C@@H]([C@H]([C@@H]([C@@H](O4)CN)O)O)N)O)O)N.OS(=O)(=O)O	1	active	0.788
107751	CC(=O)SCC(CC1=CC=CC=C1)C(=O)NCC(=O)OCC2=CC=CC=C2	0	inactive	0.942
21158548	C[C@@H]1C[C@@H]([C@@H]2[C@H](C[C@H]([C@@](O2)(C(=O)C(=O)N3CCCC[C@H]3C(=O)O[C@@H]([C@@H]([C@H](CC(=O)[C@@H](/C=C(\C1)/C)CC=C)O)C)/C(=C/[C@@H]4CC[C@H]([C@@H](C4)OC)O)/C)O)C)OC)OC.O	0	inactive	1
444005	CN(C)CC(COC1=CC=CC=C1CCC2=CC(=CC=C2)OC)OC(=O)CCC(=O)O.Cl	0	inactive	1
165542	CS(=O)(=O)O.C1CCN(CC1)CCC(C2=CC=CC=C2)(C3=CC=CC=C3)O	0	inactive	0.999
6419954	CC(=O)[N-]S(=O)(=O)C1=CC=C(C=C1)N.O.[Na+]	0	inactive	1
84003	C1CN2C(=CC=C2C(=O)C3=CC=CC=C3)C1C(=O)O.C(C(CO)(CO)N)O	0	inactive	1
31195	C(P(=O)(O)[O-])(P(=O)(O)[O-])(Cl)Cl.[Na+].[Na+]	1	active	0.996
131204	CC(C)(CO)[C@H](C(=O)NCCCO)O	0	inactive	1
5284439	C1CCC(CC1)C(CC2CCCCN2)C3CCCCC3.C(=C\C(=O)O)\C(=O)O	1	active	1
54682468	C[C@@]1([C@H]2C[C@H]3[C@@H](C(=O)C(=C([C@]3(C(=O)C2=C(C4=C(C=CC(=C41)Cl)O)O)O)O)C(=O)N)N(C)C)O.Cl	0	inactive	0.999
16219921	COC1=CC2=C(C=CN=C2C=C1)[C@@H]([C@H]3C[C@@H]4CCN3C[C@@H]4C=C)O.O.Cl	0	inactive	1
3736	CN(CC(CO)O)C(=O)C1=C(C(=C(C(=C1I)C(=O)NCC(CO)O)I)NC(=O)COC)I	0	inactive	1
2348	C1=CC=C(C=C1)CC2NC3=CC(=C(C=C3S(=O)(=O)N2)S(=O)(=O)N)Cl	1	active	0.999
11368	CC(COC1=CC=CC=C1)NC(C)C(C2=CC=C(C=C2)O)O.Cl	0	inactive	1
102678	CCCCC(CC)CN=C(N)NC(=NCCCCCCN=C(N)NC(=NCC(CC)CCCC)N)N.Cl.Cl	0	inactive	1
62884	CC(C(=O)C1=CC(=CC=C1)Cl)NC(C)(C)C.Cl	0	inactive	1
3607	CCCCC(CC)CN1CC(CN(C1)CC(CC)CCCC)(C)N	1	active	0.665
4677	CC(C)(CO)C(C(=O)NCCC(=O)NCCSSCCNC(=O)CCNC(=O)C(C(C)(C)CO)O)O	0	inactive	1
636377	C[C@@H]1[C@@H]2[C@H](C(=O)N2C(=C1S[C@H]3C[C@H](NC3)CNS(=O)(=O)N)C(=O)O)[C@@H](C)O.O	0	inactive	0.999
54405	C1CN=C(N1)NC2=C(C3=NC=CN=C3C=C2)Br.[C@@H]([C@H](C(=O)O)O)(C(=O)O)O	0	inactive	1
134453	CNCCC(C1=CC=CC=C1)OC2=CC=CC=C2OC.Cl	0	inactive	0.993
9363	CCN(CC)C(=O)C1=CC(=C(C=C1)O)OC	0	inactive	1
5878	C[C@]12CC[C@H]3[C@H]([C@@H]1CC[C@]2(C)O)CC[C@@H]4[C@@]3(COC(=O)C4)C	0	inactive	1
5702162	CC(C1=CC=CC=C1)NCCC(C2=CC=CC=C2)C3=CC=CC=C3.Cl	0	inactive	0.999
5578	COC1=CC(=CC(=C1OC)OC)CC2=CN=C(N=C2N)N	0	inactive	0.961
40127	CC(C)(C)NCC(COC1=CC=CC2=C1CCC(=O)N2)O.Cl	0	inactive	1
6419992	C1=CC2=C(C=C1OC(F)(F)F)SC(=N2)N.Cl	1	active	1
3671	CC(C)C1=NN2C=CC=CC2=C1C(=O)C(C)C	0	inactive	0.999
171548	C1[C@H]2[C@@H]([C@@H](S1)CCCCC(=O)O)NC(=O)N2	0	inactive	1
13266	C1=CC=C(C=C1)CCN=C(N)N=C(N)N.Cl	0	inactive	0.507
26098	CCCC1C(=O)N2C3=C(C=CC(=C3)C)N=C(N2C1=O)N(C)C	1	active	0.908
23679527	CC(C)N1C2=CC=CC=C2C(=C1/C=C/[C@@H](C[C@@H](CC(=O)[O-])O)O)C3=CC=C(C=C3)F.[Na+]	0	inactive	0.999
36314	CC1=C2[C@H](C(=O)[C@@]3([C@H](C[C@@H]4[C@]([C@H]3[C@@H]([C@@](C2(C)C)(C[C@@H]1OC(=O)[C@@H]([C@H](C5=CC=CC=C5)NC(=O)C6=CC=CC=C6)O)O)OC(=O)C7=CC=CC=C7)(CO4)OC(=O)C)O)C)OC(=O)C	0	inactive	0.97
5591	CC1=C(C2=C(CCC(O2)(C)COC3=CC=C(C=C3)CC4C(=O)NC(=O)S4)C(=C1O)C)C	0	inactive	0.696
5702238	CC1=C(C=CC(=C1)C(C)(C)CC(C)(C)C)OCCOCC[N+](C)(C)CC2=CC=CC=C2.[Cl-]	0	inactive	1
6419961	C1[C@@H]([C@H]1N)C2=CC=CC=C2.Cl	0	inactive	0.997
5849	C[N+]1(CCCC1)CCCCC[N+]2(CCCC2)C.[C@@H]([C@H](C(=O)[O-])O)(C(=O)O)O.[C@@H]([C@H](C(=O)[O-])O)(C(=O)O)O	0	inactive	1
11519741	C1C[N+]2(CCC1[C@H](C2)OC(=O)C(C3=CC=CS3)(C4=CC=CS4)O)CCCOC5=CC=CC=C5.[Br-]	0	inactive	1
65495	C1=CC(=CC=C1CSC(CN2C=CN=C2)C3=C(C=C(C=C3)Cl)Cl)Cl.[N+](=O)(O)[O-]	1	active	0.967
5284515	C[C@H](CCCC(C)C)[C@H]1CC[C@@H]\2[C@@]1(CCC/C2=C/C=C/3\C[C@H](C[C@@H](C3=C)O)O)C	0	inactive	1
6420039	CC1=CC(=C(C=C1OC(=O)C)C(C)C)OCCN(C)C.Cl	1	active	0.723
16760285	C(CC(O)(P(=O)(O)O)P(=O)(O)[O-])CN.[Na+]	0	inactive	1
5050	CC1=C(C2=C(C=C1)C3=C(C(=O)C=C(O3)C(=O)OCCC(C)C)C(=O)N2)C	0	inactive	0.981
71420	CN(C)C(=O)C(CCN1CCC(CC1)(C2=CC=C(C=C2)Cl)O)(C3=CC=CC=C3)C4=CC=CC=C4.Cl	1	active	0.998
62770	C[C@H]1[C@H]([C@H](C[C@@H](O1)O[C@H]2C[C@@](CC3=C2C(=C4C(=C3O)C(=O)C5=C(C4=O)C(=CC=C5)OC)O)(C(=O)C)O)N)O.Cl	0	inactive	0.999
4760	C1=CC=C(C=C1)C2C(=O)C3=CC=CC=C3C2=O	0	inactive	0.989
23670359	CCCCCN(C)CCC(O)(P(=O)(O)O)P(=O)(O)[O-].[Na+]	0	inactive	1
91505	CCN(CC)CC#CCOC(=O)C(C1CCCCC1)(C2=CC=CC=C2)O.Cl	0	inactive	1
5526	C1CC(CCC1CN)C(=O)O	0	inactive	0.998
2717	CN1C(S(=O)(=O)CCC1=O)C2=CC=C(C=C2)Cl	0	inactive	0.997
154494	C1CN=C(N1)C2COC3=CC=CC=C3O2.Cl	0	inactive	0.886
27503	C1=CC2=C(C(=C1)OCC(COC3=CC=CC4=C3C(=O)C=C(O4)C(=O)[O-])O)C(=O)C=C(O2)C(=O)[O-].[Na+].[Na+]	0	inactive	1
15789	CCOC1=CC2=C(C3=C(C=C(C=C3)N)N=C2C=C1)N.CC(C(=O)O)O	0	inactive	0.999
2141	C(CN)CNCCSP(=O)(O)O	0	inactive	1
5282451	C1C(C1)C2=NC3=CC=CC=C3C(=C2/C=C/[C@@H](O)C[C@@H](O)CC(=O)[O-])C4=CC=C(C=C4)F.C1C(C1)C2=NC3=CC=CC=C3C(=C2/C=C/[C@@H](O)C[C@@H](O)CC(=O)[O-])C4=CC=C(C=C4)F.[Ca+2]	0	inactive	1
16218604	CC1=CC=C(C=C1)S(=O)(=O)[N-]Cl.O.[Na+]	1	active	0.992
6284	CC(C)[N+](C)(CCC(C1=CC=CC=C1)(C2=CC=CC=C2)C(=O)N)C(C)C.[I-]	0	inactive	1
54891	CCOC(=O)[C@H](CCC1=CC=CC=C1)N[C@@H](C)C(=O)N2CC3=CC=CC=C3C[C@H]2C(=O)O.Cl	0	inactive	1
73440814	CC(=O)OCC(=O)[C@]1(CC[C@@H]2[C@@]1(C[C@@H](C3([C@H]2CCC4=CC(=O)CC[C@@]43C)F)O)C)O	0	inactive	1
5311454	CC(C)(C)C(/C=C/C1=CC2=C(C=C1)OCO2)O	0	inactive	0.998
54676038	C1=CC=C2C(=C1)C(=C(C(=O)O2)CC3=C(C4=CC=CC=C4OC3=O)O)O	0	inactive	0.997
5656	CN(C)CC(C1=CC=C(C=C1)OC)C2(CCCCC2)O	0	inactive	0.998
36708	CCCNCC(COC1=CC=CC=C1C(=O)CCC2=CC=CC=C2)O.Cl	0	inactive	1
70687322	CS(=O)(=O)O.C1[C@H]2CC(CC3N2CC(=O)C1C3)OC(=O)C4=CNC5=CC=CC=C54.O	1	active	1
2471	CCCCNC1=C(C(=CC(=C1)C(=O)O)S(=O)(=O)N)OC2=CC=CC=C2	0	inactive	1
23666711	CN1C(=NN=N1)SCC2=C(N3[C@@H]([C@@](C3=O)(NC(=O)CSCC#N)OC)SC2)C(=O)[O-].[Na+]	0	inactive	1
71645	CC1=CC=C(C=C1)C(=O)C2=C(C=C(C=C2)OC)O	0	inactive	0.989
46907374	CC(C)OC(=O)CCC/C=C\C[C@@H]1[C@@H](C[C@@H]([C@H]1CC[C@H](CCC2=CC=CC=C2)O)O)O	0	inactive	1
5753	C[C@]12CCC(=O)C=C1CC[C@@H]3[C@@H]2[C@H](C[C@]4([C@H]3CC[C@@H]4C(=O)CO)C)O	0	inactive	1
5355019	CCCSS/C(=C(\C)/N(CC1=CN=C(N=C1N)C)C=O)/CCO	0	inactive	0.992
135497066	COC1=CC2=C(C=C1C(=O)NCC3CCCN3CC=C)NN=N2.Cl	0	inactive	1
3053	C(CN(CC(=O)O)CC(=O)O)N(CCN(CC(=O)O)CC(=O)O)CC(=O)O	0	inactive	1
62857	CNCCC(C1=CC=CC=C1)OC2=CC=C(C=C2)C(F)(F)F.Cl	0	inactive	1
51371412	C[N+]1([C@H]2CCC1CC(C2)OC(=O)C(CO)C3=CC=CC=C3)C.[N+](=O)([O-])[O-]	1	active	0.636
72474	CC1CN(CCN1)C2=C(C(=C3C(=C2)N(C=C(C3=O)C(=O)O)C4CC4)C)F	0	inactive	1
71611	CC(C)(CC1=CC=CC=C1)NC.CC(C)(CC1=CC=CC=C1)NC.OS(=O)(=O)O	1	active	0.978
6713974	CC1=C(C=CC=C1NC2=C(C=CC=N2)C(=O)O)C(F)(F)F.CNCC(C(C(C(CO)O)O)O)O	0	inactive	1
54685920	C[C@@H]1[C@H]2[C@@H]([C@H]3[C@@H](C(=O)C(=C([C@]3(C(=O)C2=C(C4=C1C=CC=C4O)O)O)O)C(=O)N)N(C)C)O.Cl	0	inactive	1
10621	C[C@H]1[C@@H]([C@H]([C@H]([C@@H](O1)OC[C@@H]2[C@H]([C@@H]([C@H]([C@@H](O2)OC3=CC(=C4C(=O)C[C@H](OC4=C3)C5=CC(=C(C=C5)OC)O)O)O)O)O)O)O)O	0	inactive	0.999
54676540	C[C@@]1([C@H]2C[C@H]3[C@@H](C(=O)C(=C([C@]3(C(=O)C2=C(C4=C1C=CC=C4O)O)O)O)C(=O)NCNC(CCCCN)C(=O)O)N(C)C)O	0	inactive	0.943
149096	C[C@H]1COC2=C3N1C=C(C(=O)C3=CC(=C2N4CCN(CC4)C)F)C(=O)O	0	inactive	0.783
197712	CC1=CC(=NC(=N1)OC(C(=O)O)C(C2=CC=CC=C2)(C3=CC=CC=C3)OC)C	0	inactive	1
444008	C[C@@H]1CC2=C(CCC(=O)C2)[C@@H]3[C@@H]1[C@@H]4CC[C@]([C@]4(CC3)C)(C#C)O	0	inactive	1
68827	C[C@@H]1CC[C@H]2[C@H](C(=O)O[C@H]3[C@@]24[C@H]1CC[C@](O3)(OO4)C)C	0	inactive	0.999
4855	CCN1C=C(C(=O)C2=CN=C(N=C21)N3CCCC3)C(=O)O	0	inactive	0.995
31315	C1=CC=C2C(=C1)C(C(=O)N2)(C3=CC=C(C=C3)O)C4=CC=C(C=C4)O	0	inactive	0.999
10649	CC1=[N+](C2=CC=CC=C2C(=C1)N)CCCCCCCCCC[N+]3=C(C=C(C4=CC=CC=C43)N)C.[Cl-].[Cl-]	0	inactive	0.995
6166	C[C@]12CC[C@H]3[C@H]([C@@H]1CC[C@@H]2C(=O)CO)CCC4=CC(=O)CC[C@]34C	0	inactive	1
28858	C1=CC(=CC=C1C2=NC(=CS2)CC(=O)O)Cl	1	active	0.947
24871267	CCCCNC1=C2C=NN(C2=NC(=C1C(=O)OCC)C)CC.Cl	0	inactive	0.989
6419912	C[C@H]1[C@@]([C@H]([C@@H](O1)O[C@H]2[C@@H]([C@H]([C@@H]([C@H]([C@@H]2O)O)N=C(N)N)O)N=C(N)N)O[C@H]3[C@H]([C@@H]([C@H]([C@@H](O3)CO)O)O)NC)(CO)O.C[C@H]1[C@@]([C@H]([C@@H](O1)O[C@H]2[C@@H]([C@H]([C@@H]([C@H]([C@@H]2O)O)N=C(N)N)O)N=C(N)N)O[C@H]3[C@H]([C@@H]([C@H]([C@@H](O3)CO)O)O)NC)(CO)O.OS(=O)(=O)O.OS(=O)(=O)O.OS(=O)(=O)O	1	active	1
6126	C[N+]1(CCC(=C(C2=CC=CC=C2)C3=CC=CC=C3)CC1)C.COS(=O)(=O)[O-]	0	inactive	1
208908	CS(=O)(=O)CCNCC1=CC=C(O1)C2=CC3=C(C=C2)N=CN=C3NC4=CC(=C(C=C4)OCC5=CC(=CC=C5)F)Cl	0	inactive	0.986
5282483	C1CN(CCN1CC/C=C\2/C3=CC=CC=C3SC4=C2C=C(C=C4)C(F)(F)F)CCO.Cl.Cl	0	inactive	1
72139	C1=CC2=C(C=C1O)OC(=O)S2	1	active	0.888
2762	CCN1C2=CC3=C(C=C2C(=O)C(=N1)C(=O)O)OCO3	0	inactive	0.999
264891	CCN(CC)CCC1=NC(=NO1)C2=CC=CC=C2.C(C(=O)O)C(CC(=O)O)(C(=O)O)O	1	active	0.969
11033	C1=CC(=CC=C1N)S(=O)(=O)NC(=O)N	0	inactive	0.999
27648	CC(CN(C1=C(C=C(C(=C1I)N)I)I)C(=O)C)C(=O)O	1	active	0.991
26534	CCNC1(CCCCC1=O)C2=CC=CS2.Cl	0	inactive	0.999
8307	CC[N+](C)(C)C1=CC(=CC=C1)O.[Cl-]	0	inactive	0.991
60825	C1[C@H](O[C@H](S1)CO)N2C=CC(=NC2=O)N	0	inactive	0.757
134896	CCOC(=O)C1=C(SC2=C1CCN(C2)CC3=CC=CC=C3)N.Cl	1	active	0.981
2145	CCC1(CCC(=O)NC1=O)C2=CC=C(C=C2)N	0	inactive	1
66259	CC1=CC(=C(C(=C1CC2=NCCN2)C)O)C(C)(C)C.Cl	0	inactive	1
967	C1=C(NC(=O)NC1=O)C(=O)O	0	inactive	0.997
62978	COC1=C(C=C2C(=C1)C(=NC(=N2)N3CCN(CC3)C(=O)C4COC5=CC=CC=C5O4)N)OC.CS(=O)(=O)O	1	active	0.542
71651	C1=CC=C(C=C1)C(=O)NCCC(=O)O	0	inactive	0.998
130881	CCCC1=NC(=C(N1CC2=CC=C(C=C2)C3=CC=CC=C3C4=NNN=N4)C(=O)OCC5=C(OC(=O)O5)C)C(C)(C)O	0	inactive	0.999
57363	C[C@]12CC[C@H]3[C@H]([C@@H]1CC[C@@H]2C(=O)NC(C)(C)C)CC[C@@H]4[C@@]3(C=CC(=O)N4)C	0	inactive	1
15432	CCN(CC)C(=O)N1CCN(CC1)C.C(C(=O)O)C(CC(=O)O)(C(=O)O)O	1	active	0.975
636411	CC1=CN=C(C(=C1OC)C)CS(=O)C2=NC3=C(N2)C=CC(=N3)OC	1	active	0.988
70515798	CC1([C@@H](N2[C@H](S1)[C@@H](C2=O)NC(=O)C(C3=CSC=C3)C(=O)O)C(=O)[O-])C.[Na+]	0	inactive	1
11683	CC1=C[C@@H]2[C@H](CC[C@]3([C@H]2CC[C@@]3(C(=O)C)OC(=O)C)C)[C@@]4(C1=CC(=O)CC4)C	0	inactive	1
2829432	CC1=CC2=C(C=C1)N3CCNC4C3=C2CCC4.CS(=O)(=O)O	0	inactive	0.831
66070	CC1=C(C(=CC=C1)C)NC(=O)C2CCCCN2C.Cl	0	inactive	0.669
9433	CN1C2=C(C(=O)N(C1=O)C)NC=N2.CN1C2=C(C(=O)N(C1=O)C)NC=N2.C(CN)N	0	inactive	1
5763	CCN(CC)CCOC(=O)C(C1=CC=CC=C1)C2=CC=CC=C2.Cl	0	inactive	0.965
21467	CC1=C(C(=CC=C1)C)OCC(C)N.Cl	0	inactive	0.999
6436173	C[C@H]1/C=C/C=C(\C(=O)NC2=C(C3=C(C4=C(C(=C3O)C)O[C@@](C4=O)(O/C=C/[C@@H]([C@H]([C@H]([C@@H]([C@@H]([C@@H]([C@H]1O)C)O)C)OC(=O)C)C)OC)C)C5=C2N6C=CC(=CC6=N5)C)O)/C	1	active	0.994
4922	CCCN(CCC)C(=O)C(CCC(=O)O)NC(=O)C1=CC=CC=C1	0	inactive	0.534
4472	C1=CC=C(C=C1)CNC(=O)CCNNC(=O)C2=CC=NC=C2	0	inactive	1
6419940	C[N+](C)(C)CCCCCC[N+](C)(C)C.O.O.[Br-].[Br-]	0	inactive	0.998
3864541	CCN1C=C(C(=O)C2=C1N=C(C=C2)C)C(=O)[O-].[Na+]	0	inactive	0.999
135398741	CC(C)[C@@H](C(=O)OCCOCN1C=NC2=C1N=C(NC2=O)N)N.Cl	0	inactive	1
5462351	CN1CC[C@@]23CCCC[C@@H]2[C@@H]1CC4=C3C=C(C=C4)OC.O.Br	0	inactive	1
64722	CN1CCCC(C1)CC2C3=CC=CC=C3SC4=CC=CC=C24.Cl	0	inactive	0.997
78000	CCC(CC)O[C@@H]1C=C(C[C@@H]([C@H]1NC(=O)C)N)C(=O)OCC.OP(=O)(O)O	1	active	1
11957660	COC1=CC=CC=C1N2CCN(CC2)CC(COC3=CC=CC4=CC=CC=C43)O.Cl.Cl	0	inactive	0.589
146047995	C1C(=C(N2[C@H](S1)[C@@H](C2=O)NC(=O)[C@@H](C3=CC=CC=C3)S(=O)(=O)O)C(=O)[O-])C[N+]4=CC=C(C=C4)C(=O)N.O.[Na+]	0	inactive	0.999
6604471	CC(C)SC1=CC2=C(C=C1)N=C(N2)NC(=O)OC	0	inactive	1
5282138	CC1=C(C(C(=C(N1)C)C(=O)OC/C=C/C2=CC=CC=C2)C3=CC(=CC=C3)[N+](=O)[O-])C(=O)OCCOC	0	inactive	1
10830	C1CCN(CC1)CC(COC(=O)NC2=CC=CC=C2)OC(=O)NC3=CC=CC=C3.Cl	1	active	0.996
449215	C1[C@@H](C(=O)NO1)N	0	inactive	0.675
2581	CC(C1=CC2=C(C=C1)C3=C(N2)C=CC(=C3)Cl)C(=O)O	0	inactive	1
68551	CN1CCN2C(C1)C3=CC=CC=C3CC4=CC=CC=C42.Cl	0	inactive	0.999
15165	CC(C12CC3CC(C1)CC(C3)C2)N.Cl	0	inactive	0.999
564	C(CCC(=O)O)CCN	0	inactive	0.999
5702214	CCN(CC)CCNC(=O)C1=C(C=CC(=C1)S(=O)(=O)C)OC.Cl	0	inactive	1
6433169	C[C@H]([C@H](C1=CC=CC=C1)O)N.Cl	0	inactive	1
181458	CC12CC3CC(C1)(CC(C3)(C2)N)C.Cl	0	inactive	1
3090	CC1=NC=C(N1C)[N+](=O)[O-]	0	inactive	0.999
23670318	CO/N=C(/C1=CC=CO1)\C(=O)N[C@H]2[C@@H]3N(C2=O)C(=C(CS3)COC(=O)N)C(=O)[O-].[Na+]	0	inactive	1
62881	CC(=O)N(CCCCCNC(=O)CCC(=O)N(CCCCCNC(=O)CCC(=O)N(CCCCCN)O)O)O.CS(=O)(=O)O	0	inactive	0.673
11079	C1CN=C(N1)CC2=CC=CC3=CC=CC=C32.Cl	0	inactive	1
207841	C1CCC(CC1)C(CCN2CCCC2)(C3=CC=CC=C3)O.Cl	0	inactive	1
17275	C1CN=C(N1)CN(CC2=CC=CC=C2)C3=CC=CC=C3.Cl	0	inactive	0.998
5359	CC(C1=CC=C(C=C1)C(=O)C2=CC=CS2)C(=O)O	0	inactive	1
5343	CC1=CC(=NC(=N1)C)NS(=O)(=O)C2=CC=C(C=C2)N	1	active	1
5323	COC1=NC(=NC(=C1)NS(=O)(=O)C2=CC=C(C=C2)N)OC	1	active	0.999
8691	C1=CC=C(C=C1)N=NC2=C(N=C(C=C2)N)N.Cl	1	active	0.997
65906	CN(C1CCN(CC1)C2=NC3=CC=CC=C3N2CC4=CC=C(C=C4)F)C5=NC=CC(=O)N5	0	inactive	1
73440818	CCCC(=O)NC1=C2C(=NC=N1)N(C=N2)[C@H]3[C@@H]([C@@H]4COP(=O)(O[C@H]4O3)[O-])OC(=O)CCC.[Na+]	0	inactive	0.999
6604561	CCOC(=O)C1=CC=C(C=C1)OC(=O)CCCCCN=C(N)N.CS(=O)(=O)O	0	inactive	0.991
71401	C1=CC(=C(C(=C1)Cl)CC(=O)N=C(N)N)Cl.Cl	0	inactive	0.993
3229	CCN1C=C(C(=O)C2=CC(=C(N=C21)N3CCNCC3)F)C(=O)O	0	inactive	1
123698	CCC1=CC=C(C=C1)C(=O)C(C)CN2CCCCC2.Cl	0	inactive	1
47320	C[N+]1(CCC2=CC(=C(C=C2C1CC3=CC(=C(C=C3)OC)OC)OC)OC)CCC(=O)OCCCCCOC(=O)CC[N+]4(CCC5=CC(=C(C=C5C4CC6=CC(=C(C=C6)OC)OC)OC)OC)C.C1=CC=C(C=C1)S(=O)(=O)[O-].C1=CC=C(C=C1)S(=O)(=O)[O-]	1	active	1
6103	C1=CC2=C(C=C1Cl)N=C(O2)N	1	active	0.705
255968	CCC1=C(C2=CC=CC=C2O1)C(=O)C3=CC=C(C=C3)O	0	inactive	0.983
23958199	CN[C@H]1[C@H](C2[C@H](C[C@H]([C@H](O2)O[C@@H]3[C@H](C[C@H]([C@@H]([C@H]3O)O)N)N)N)OC1O[C@@H]4[C@@H]([C@H]([C@@H]([C@H](O4)CO)N)O)O)O	0	inactive	0.743
11403845	C1=CC(=CN=C1)CC(O)(P(=O)(O)O)P(=O)(O)O.O	0	inactive	1
45105106	CC(CCC=C(C)C)NC.CC(CCC=C(C)C)NC.C(C(C(C(=O)O)O)O)(C(C(=O)O)O)O	0	inactive	1
92876	CC(CN(C)C)C(C)(CC1=CC=C(C=C1)Cl)O.Cl	0	inactive	1
35370	CC1=CN(C(=O)NC1=O)[C@H]2C[C@@H]([C@H](O2)CO)N=[N+]=[N-]	0	inactive	0.689
3947	CN(CCCN1C2=CC=CC=C2CCC3=CC=CC=C31)CC(=O)C4=CC=C(C=C4)Cl	0	inactive	0.994
101925	CCCNC(C)(C)COC(=O)C1=CC=CC=C1.Cl	0	inactive	1
54685047	CN(C)[C@H]1[C@@H]2[C@H]([C@@H]3C(=C)C4=C(C(=CC=C4)O)C(=C3C(=O)[C@@]2(C(=C(C1=O)C(=O)N)O)O)O)O.Cl	0	inactive	1
6918483	C[C@@H]1CC[C@H]2[C@H](C(O[C@H]3[C@@]24[C@H]1CC[C@](O3)(OO4)C)O)C	0	inactive	0.952
5870	C[C@]12CC[C@H]3[C@H]([C@@H]1CCC2=O)CCC4=C3C=CC(=C4)O	0	inactive	1
2333	CCC1=C(C2=CC=CC=C2O1)C(=O)C3=CC(=C(C(=C3)Br)O)Br	0	inactive	0.938
5280567	CC1=CC(=O)OC2=C1C=CC(=C2)O	1	active	0.915
65340	C1=CC(=C(C=C1CCN)O)O.Cl	0	inactive	1
441333	CC(C)NCC(C1=CC(=CC(=C1)O)O)O.CC(C)NCC(C1=CC(=CC(=C1)O)O)O.OS(=O)(=O)O	0	inactive	1
250948	CC1=C[C@@H]2[C@H](CC[C@]3([C@H]2CC(=C)[C@@]3(C(=O)C)OC(=O)C)C)[C@@]4(C1=CC(=O)CC4)C	0	inactive	1
50088	CC(C)COCC(CN(CC1=CC=CC=C1)C2=CC=CC=C2)N3CCCC3.Cl	0	inactive	1
9399	C[N+]1(CCOC(C1)(C2=CC=C(C=C2)C3=CC=C(C=C3)C4(C[N+](CCO4)(C)C)O)O)C.[Br-].[Br-]	1	active	1
5281040	CC(C)(C1=CC=CC=C1CC[C@H](C2=CC=CC(=C2)/C=C/C3=NC4=C(C=CC(=C4)Cl)C=C3)SCC5(CC5)CC(=O)O)O	0	inactive	0.973
6300	C[C@]12CC[C@H]3[C@H]([C@@H]1CC[C@]2(C)O)CCC4=CC(=O)C=C[C@]34C	0	inactive	1
16759247	C[C@]12CCC3C([C@@H]1CCC2=O)CC=C4[C@@]3(CC[C@@H](C4)O)C	0	inactive	1
9279	CC(C)[N+](C)(CCOC(=O)C1C2=CC=CC=C2OC3=CC=CC=C13)C(C)C.[Br-]	0	inactive	0.999
14709	CC(=O)O[C@H]1CC[C@@]2([C@H]3CC[C@]4([C@H]([C@@H]3CC=C2C1)CCC4=O)C)C	0	inactive	1
5353831	CN/C(=C/[N+](=O)[O-])/NCCSCC1=CSC(=N1)CN(C)C	0	inactive	1
6419933	C[C@H]([C@@H]1CC[C@H]([C@H](O1)O[C@@H]2[C@H](C[C@H]([C@@H]([C@H]2O)O[C@@H]3[C@@H]([C@H]([C@@](CO3)(C)O)NC)O)N)N)N)N.C[C@H]([C@@H]1CC[C@H]([C@H](O1)O[C@@H]2[C@H](C[C@H]([C@@H]([C@H]2O)O[C@@H]3[C@@H]([C@H]([C@@](CO3)(C)O)NC)O)N)N)N)NC.C[C@@]1(CO[C@@H]([C@@H]([C@H]1NC)O)O[C@H]2[C@@H](C[C@@H]([C@H]([C@@H]2O)O[C@@H]3[C@@H](CC[C@H](O3)CN)N)N)N)O.OS(=O)(=O)O	1	active	1
135415564	C[C@H]1/C=C/C=C(\C(=O)NC2=C(C3=C(C4=C(C(=C3O)C)O[C@@](C4=O)(O/C=C/[C@@H]([C@H]([C@H]([C@@H]([C@@H]([C@@H]([C@H]1O)C)O)C)OC(=O)C)C)OC)C)C5=NC6(CCN(CC6)CC(C)C)N=C25)O)/C	1	active	0.895

## Sheet: DAG_predictions
PUBCHEM_CID	smiles	prediction	activity	confidence
24041599	CC(=C)[C@H]1[C@@H]2[C@@H]3[C@@]4([C@](C1C(=O)O2)(CC5[C@]4(O5)C(=O)O3)O)C	0	inactive	0.889
5284555	C[C@]12CC[C@H]3[C@H]([C@@H]1CCC2=O)CCC4=C3C=CC(=C4)OS(=O)(=O)O.C1CNCCN1	0	inactive	0.7
60663	CC(C)[C@H]1C2=C(CC[C@@]1(CCN(C)CCCC3=NC4=CC=CC=C4N3)OC(=O)COC)C=C(C=C2)F	0	inactive	0.735
5311066	C[C@]12C[C@@H]([C@H]3[C@H]([C@@H]1C[C@@H]4[C@]2(OC(O4)(C)C)C(=O)CO)CCC5=CC(=O)C=C[C@]35C)O	0	inactive	0.879
23666879	CCN1CCN(C(=O)C1=O)C(=O)N[C@H](C2=CC=CC=C2)C(=O)N[C@H]3[C@@H]4N(C3=O)[C@H](C(S4)(C)C)C(=O)[O-].[Na+]	0	inactive	0.766
122824	CCN(CC)C(C)CN1C2=CC=CC=C2SC3=CC=CC=C31.Cl	1	active	0.871
657306	CC[N+]1(CCCC(C1)OC(=O)C(C2=CC=CC=C2)(C3=CC=CC=C3)O)C.[Br-]	0	inactive	0.986
66266	C1CCN(CC1)CCCC(C2=CC=CC=C2)(C3=CC=CC=C3)O.Cl	1	active	0.637
73440817	CC[C@@H]1[C@H](/C=C(/C=C/C(=O)[C@@H](C[C@@H]([C@@H]([C@H]([C@@H](CC(=O)O1)O)C)O[C@H]2[C@@H]([C@H]([C@@H]([C@H](O2)C)O[C@H]3CC([C@H]([C@@H](O3)C)O)(C)O)N(C)C)O)CC=O)C)\C)CO[C@H]4[C@@H]([C@@H]([C@@H]([C@H](O4)C)O)OC)OC	0	inactive	0.69
146047994	CN1C(CC2=CC(=C(C=C21)O)N=NC(=O)N)S(=O)(=O)O.[Na+]	0	inactive	0.922
4170	CC1NC2=CC(=C(C=C2C(=O)N1C3=CC=CC=C3C)S(=O)(=O)N)Cl	1	active	0.579
8569	COC1=CC(=C(C=C1)C(=O)C2=CC=CC=C2O)O	1	active	0.509
2788	C1=CC2=C(C(=C(C=C2Cl)I)O)N=C1	0	inactive	0.565
15008962	COC1=C(C(=NC=C1)CS(=O)C2=NC3=C([N-]2)C=CC(=C3)OC(F)F)OC.[Na+]	0	inactive	0.953
5280723	CCCCC[C@@H](/C=C/[C@H]1[C@@H](CC(=O)[C@@H]1CCCCCCC(=O)O)O)O	0	inactive	0.792
115237	CC1=C(C(=O)N2CCCC(C2=N1)O)CCN3CCC(CC3)C4=NOC5=C4C=CC(=C5)F	1	active	0.538
464	C1=CC=C(C=C1)C(=O)NCC(=O)O	0	inactive	0.95
9576185	C1COCCN1CC2CN(C(=O)O2)/N=C/C3=CC=C(O3)[N+](=O)[O-].Cl	0	inactive	0.677
224246	CC(=O)OCC(=O)[C@]1(CC[C@@H]2[C@@]1(C[C@@H]([C@]3([C@H]2CCC4=CC(=O)C=C[C@@]43C)F)O)C)O	0	inactive	0.871
3693427	C1=CC=C2C(=C1)N=CC(=N2)[N-]S(=O)(=O)C3=CC=C(C=C3)N.[Na+]	0	inactive	0.924
444036	CCC(=O)O[C@@]1([C@@H](C[C@@H]2[C@@]1(C[C@@H]([C@]3([C@H]2C[C@@H](C4=CC(=O)C=C[C@@]43C)F)F)O)C)C)C(=O)SCF	0	inactive	0.946
60934	CC(C)(C)NC(=O)[C@@H]1C[C@@H]2CCCC[C@@H]2CN1C[C@H]([C@H](CC3=CC=CC=C3)NC(=O)[C@H](CC(=O)N)NC(=O)C4=NC5=CC=CC=C5C=C4)O.CS(=O)(=O)O	1	active	0.639
71157	CC1=C(C(=CC=C1)C)NC(=O)CN2CCCC2=O	1	active	0.751
13981867	CC1([C@H]2CCC([C@@H]1C2)CCOCC[N+]3(CCOCC3)CC4=CC(=C(C=C4Br)OC)OC)C.[Br-]	0	inactive	0.848
5281025	C1CN(CCN1CCOCCO)C2=NC3=CC=CC=C3SC4=CC=CC=C42.C1CN(CCN1CCOCCO)C2=NC3=CC=CC=C3SC4=CC=CC=C42.C(=C/C(=O)O)\C(=O)O	0	inactive	0.792
66064	CN1CCN(CC1)CCCN2C3=CC=CC=C3SC4=C2C=C(C=C4)C(F)(F)F.Cl.Cl	1	active	0.881
5362115	CCOC(=O)[C@H](CCC1=CC=CC=C1)N[C@@H](C)C(=O)N(CC(=O)O)C2CC3=CC=CC=C3C2.Cl	0	inactive	0.725
124886	C(CC(=O)N[C@@H](CS)C(=O)NCC(=O)O)[C@@H](C(=O)O)N	0	inactive	0.8
51371450	C=CC[N@@+]12[C@@H]3[C@]4(C5=CC=CC=C5N/6C4/C(=C\N7C8/C(=C6)/[C@@H]9/C(=C/CO)/C[N@+]4([C@H]([C@]8(C5=CC=CC=C75)CC4)C9)CC=C)/[C@@H](C3)/C(=C/CO)/C1)CC2.[Cl-].[Cl-]	0	inactive	0.564
64142	CC1=C(C=CC=C1O)C(=O)N[C@@H](CSC2=CC=CC=C2)[C@@H](CN3C[C@H]4CCCC[C@H]4C[C@H]3C(=O)NC(C)(C)C)O.CS(=O)(=O)O	0	inactive	0.525
47471	C1=CC(=C(C(=C1)Cl)SC(CCC2=CC=C(C=C2)Cl)CN3C=CN=C3)Cl.[N+](=O)(O)[O-]	0	inactive	0.718
3936	CN(C1=NC(=CC=C1)OC)C(=S)OC2=CC3=C(CCCC3)C=C2	1	active	0.8
5462355	CC(C)(C)NC(=O)[C@@H]1CN(CCN1C[C@H](C[C@@H](CC2=CC=CC=C2)C(=O)N[C@@H]3[C@@H](CC4=CC=CC=C34)O)O)CC5=CN=CC=C5.OS(=O)(=O)O	1	active	0.598
10660	CN1C2=C(C(=O)N(C1=O)C)NC(=N2)Cl.CN(C)CCOC(C1=CC=CC=C1)C2=CC=CC=C2	1	active	0.615
56593568	CO/N=C(/C1=NSC(=N1)N)\C(=O)N[C@H]2[C@@H]3N(C2=O)C(=C(CS3)C[N+]4=C5C=CC=NN5C=C4)C(=O)O.Cl	0	inactive	0.976
7083	CC1=CC2=C(C=C1N)SC3=CC(=[N+](C)C)C=CC3=N2.[Cl-]	1	active	0.901
5388961	CCOC(=O)[C@H](CCC1=CC=CC=C1)N[C@@H](C)C(=O)N2CCC[C@H]2C(=O)O.C(=C\C(=O)O)\C(=O)O	0	inactive	0.737
2481	CC(C)CC1(C(=O)NC(=O)NC1=O)CC=C	0	inactive	0.536
11548	CC(C[N+](C)(C)C)OC(=O)N.[Cl-]	0	inactive	0.938
33254	CC1=CC(=NN=C1NCCN2CCOCC2)C3=CC=CC=C3.Cl.Cl	1	active	0.951
2318	CC(CC1=CC(=CC=C1)C(F)(F)F)NCCOC(=O)C2=CC=CC=C2	0	inactive	0.671
6915944	C=CC1=C(N2[C@@H]([C@@H](C2=O)NC(=O)/C(=N\O)/C3=CSC(=N3)N)SC1)C(=O)O	0	inactive	0.988
60837	CCC1=C2CN3C(=CC4=C(C3=O)COC(=O)[C@@]4(CC)O)C2=NC5=C1C=C(C=C5)OC(=O)N6CCC(CC6)N7CCCCC7.O.O.O.Cl	1	active	0.753
9568	CC1=CC=CC=C1C(C2=CC=CC=C2)OCCN(C)C.Cl	1	active	0.711
11078	CCCOC1=C(C=CC(=C1)N)C(=O)OCCN(CC)CC.Cl	0	inactive	0.684
5719	CCN(C1=CC=CC(=C1)C2=CC=NC3=C(C=NN23)C#N)C(=O)C	1	active	0.815
40854	COC(=O)NC1=NC2=C(N1)C=C(C=C2)S(=O)C3=CC=CC=C3	0	inactive	0.781
146047993	CN1C(=O)C=C(N(C1=O)CC2=CC=CC=C2C#N)C3CCC[C@H](C3)N.C1=CC=C(C=C1)C(=O)O	0	inactive	0.854
61100	C1=CC=C(C=C1)CCNN.OS(=O)(=O)O	0	inactive	0.739
4507	CCOC(=O)C1=C(NC(=C(C1C2=CC(=CC=C2)[N+](=O)[O-])C(=O)OC)C)C	0	inactive	0.91
9066	CN(C)CCN(CC1=CC=CC=C1)C2=CC=CC=N2.Cl	1	active	0.828
6215	C[C@]12C[C@@H]([C@]3([C@H]([C@@H]1C[C@@H]4[C@]2(OC(O4)(C)C)C(=O)CO)C[C@@H](C5=CC(=O)C=C[C@@]53C)F)F)O	0	inactive	0.906
5485193	CCOC(=O)[C@H](CCC1=CC=CC=C1)N[C@@H](C)C(=O)N2[C@@H](CN(C2=O)C)C(=O)O.Cl	0	inactive	0.925
22576	CN(C)CCC=C1C2=CC=CC=C2C=CC3=CC=CC=C31.Cl	1	active	0.584
6419929	CC[C@H](CO)NCCN[C@H](CC)CO.Cl.Cl	0	inactive	0.58
5362129	CCOC(=O)[C@H](CCC1=CC=CC=C1)N[C@@H](C)C(=O)N2[C@H]3CCC[C@H]3C[C@H]2C(=O)O	0	inactive	0.852
5281067	CN(C)CCC(C1=CC=C(C=C1)Br)C2=CC=CC=N2.C(=C\C(=O)O)\C(=O)O	0	inactive	0.581
163751	C1CNCCN(C1)S(=O)(=O)C2=CC=CC3=C2C=CN=C3.Cl	1	active	0.853
8480	C1=CC(=CC=C1NC(=O)N)[As](=O)(O)O	1	active	0.512
6419884	CCC[C@@H]1C[C@H](N(C1)C)C(=O)N[C@@H](C2[C@@H]([C@@H]([C@H]([C@H](O2)SC)O)O)O)[C@H](C)Cl.Cl	1	active	0.885
91513	C1CN(CCN1CCOCCO)C(C2=CC=CC=C2)C3=CC=C(C=C3)Cl.Cl.Cl	1	active	0.642
15004	CCCOC(=O)CC1=CC(=C(C=C1)OCC(=O)N(CC)CC)OC	1	active	0.599
98889	CC1=C(C(=O)N(N1C)C2=CC=CC=C2)O	0	inactive	0.715
29327	CN(C(=O)N[C@@H]1[C@H]([C@@H]([C@H](O[C@@H]1O)CO)O)O)N=O	1	active	0.505
54384	C[C@@H]1CN(CC[C@@]1(C2=CC=CC=C2)C(=O)O)C3CCC(CC3)(C#N)C4=CC=C(C=C4)F.Cl	0	inactive	0.556
131411	CCOC(=O)C1=C(N(C2=CC(=C(C(=C21)CN(C)C)O)Br)C)CSC3=CC=CC=C3	1	active	0.665
16667703	C1=CN2[C@@H]3[C@@H]([C@H]([C@@H](O3)CO)O)OC2=NC1=N.Cl	1	active	0.699
24360	CC[C@@]1(C2=C(COC1=O)C(=O)N3CC4=CC5=CC=CC=C5N=C4C3=C2)O	0	inactive	0.753
31728	C[C@@H]([C@@H](C1=CC=C(C=C1)O)O)NCCC2=CC=C(C=C2)O.Cl	0	inactive	0.785
65359	C(CC(=O)N[C@@H](CSSC[C@@H](C(=O)NCC(=O)O)NC(=O)CC[C@@H](C(=O)O)N)C(=O)NCC(=O)O)[C@@H](C(=O)O)N	0	inactive	0.812
5995	CCC(=O)O[C@H]1CC[C@@H]2[C@@]1(CC[C@H]3[C@H]2CCC4=CC(=O)CC[C@]34C)C	0	inactive	0.73
5741	COC1=C(C=C2C(=C1)CC(C2=O)CC3CCN(CC3)CC4=CC=CC=C4)OC.Cl	1	active	0.562
66368	CC(C)NCC(COC1=CC=CC=C1CC=C)O.Cl	0	inactive	0.917
441398	CCOC(=O)OC(C)OC(=O)[C@H]1C(S[C@H]2N1C(=O)[C@H]2NC(=O)[C@@H](C3=CC=CC=C3)N)(C)C.Cl	1	active	0.696
3083802	CCN(CC)CCNC(=O)COC1=CC=C(C=C1)OC.Cl	1	active	0.569
3293	CCOC1=CC2=C(C=C1)NC(C=C2C)(C)C	1	active	0.67
24733	CC(=O)OCC(=O)[C@H]1CC[C@@H]2[C@@]1(CC(=O)[C@H]3[C@H]2CC[C@@H]4[C@@]3(CC[C@H](C4)O)C)C	0	inactive	0.746
62886	C[N@@+]1(CCC2=CC(=C(C=C2[C@H]1CC3=CC(=C(C=C3)OC)OC)OC)OC)CCC(=O)OCCCCCOC(=O)CC[N@+]4(CCC5=CC(=C(C=C5[C@H]4CC6=CC(=C(C=C6)OC)OC)OC)OC)C.C1=CC=C(C=C1)S(=O)(=O)[O-].C1=CC=C(C=C1)S(=O)(=O)[O-]	0	inactive	0.896
3561	C1=C(C(=CC(=C1Cl)Cl)Cl)OCC#CI	0	inactive	0.968
91442	CCN(CC)C(C)C(=O)C1=CC=CC=C1.Cl	0	inactive	0.725
92163	CCCNC(C)C(=O)NC1=CC=CC=C1C.Cl	1	active	0.789
27200	CS(=O)(=O)C1=CC=C(C=C1)[C@H]([C@@H](CO)NC(=O)C(Cl)Cl)O	0	inactive	0.697
11211984	C1CCC(CC1)NC(=S)N2CCC(CC2)C3=CN=CN3.C(=C\C(=O)O)\C(=O)O	1	active	0.749
5311014	CC[C@H](C)[C@H]1C(=O)N[C@@H](C(=O)N[C@H](C(=O)N[C@@H](C(=O)N[C@H](C(=O)N[C@H](C(=O)N[C@@H](C(=O)N1)CCCN)CCCCNC(=O)[C@H]([C@@H](C)CC)NC(=O)[C@@H](CCC(=O)O)NC(=O)[C@H](CC(C)C)NC(=O)C2CSC(=N2)C(C(C)CC)N)CC(=O)N)CC(=O)O)CC3=CN=CN3)CC4=CC=CC=C4	0	inactive	0.517
4614	C1=CC=C(C=C1)C2=C(OC(=N2)CCC(=O)O)C3=CC=CC=C3	0	inactive	0.67
135403646	C12=NNN=C1N=C(NC2=O)N	0	inactive	0.927
6420066	CC(C)(C)NC[C@H](COC1=CC=CC2=C1CCCC2=O)O.Cl	0	inactive	0.885
5282484	C[C@@H](CN1C2=CC=CC=C2SC3=C1C=C(C=C3)OC)CN(C)C.C(=C\C(=O)O)\C(=O)O	0	inactive	0.737
23675322	CC1=NN=C(S1)SCC2=C(N3[C@@H]([C@@H](C3=O)NC(=O)CN4C=NN=N4)SC2)C(=O)[O-].[Na+]	0	inactive	0.985
3395	CC(C1=CC(=C(C=C1)C2=CC=CC=C2)F)C(=O)OC(C)OC(=O)C	0	inactive	0.798
2812	C1=CC=C(C=C1)C(C2=CC=CC=C2)(C3=CC=CC=C3Cl)N4C=CN=C4	1	active	0.789
5795	CCN(CC)CCOC(=O)C1=CC=C(C=C1)N.Cl	0	inactive	0.579
5360733	C1CC(C1)CN2CC[C@]34[C@@H]5[C@H](CC[C@]3([C@H]2CC6=C4C(=C(C=C6)O)O5)O)O.Cl	1	active	0.608
4727	CC(C)(C(C(=O)O)N)S	0	inactive	0.953
71405	CN1CCN(CC1)CC(=O)N2C3=CC=CC=C3C(=O)NC4=C2N=CC=C4.Cl.Cl	1	active	0.667
163701	CCN(CC)C(=O)[C@@]1(C[C@@H]1CN)C2=CC=CC=C2.Cl	1	active	0.648
9883104	CCCCC1=CC2=CC=CC=C2C(=N1)OCCN(C)C.Cl	1	active	0.574
62413	CN1CCN(CC1)C(C2=CC=CC=C2)C3=CC=C(C=C3)Cl.Cl	1	active	0.718
90010	CCN(CC)CCOCCOC(=O)C1(CCCC1)C2=CC=CC=C2.C(C(=O)O)C(CC(=O)O)(C(=O)O)O	0	inactive	0.889
28864	CCN(CC)C(=O)N[C@@H]1CN([C@@H]2CC3=CNC4=CC=CC(=C34)C2=C1)C	0	inactive	0.781
54765	CC(C)(C)NCC(C1=CC(=CC(=C1)OC(=O)N(C)C)OC(=O)N(C)C)O.Cl	1	active	0.576
25102587	CCN(CC)CCOC(=O)C1(CCCC1)C2=CC=C(C=C2)[N+](=O)[O-].Cl	1	active	0.525
160436	C1=CC2=C(C=C1O)C(=CN2)CCN.Cl	1	active	0.557
441336	C[C@@H]1C[C@H]2[C@@H]3CCC4=CC(=O)C=C[C@@]4([C@]3([C@H](C[C@@]2([C@]1(C(=O)CCl)OC(=O)C5=CC=CO5)C)O)Cl)C	0	inactive	0.752
6420003	CCN1CCN(C(=O)C1=O)C(=O)N[C@H](C2=CC=C(C=C2)O)C(=O)N[C@H]3[C@@H]4N(C3=O)C(=C(CS4)CSC5=NN=NN5C)C(=O)O.O.O	0	inactive	0.859
23685176	CC1([C@@H](N2[C@H](S1)[C@@H](C2=O)NC(=O)[C@@H](C3=CC=CC=C3)NC(=O)N4CCNC4=O)C(=O)[O-])C.[Na+]	0	inactive	0.824
4911	CCCN(CCC)S(=O)(=O)C1=CC=C(C=C1)C(=O)O	1	active	0.521
12598086	CC(=O)NC1=C(C(=C(C(=C1I)C(=O)O)I)NC(=O)C)I.O.O	0	inactive	0.948
67356	C1CN(CCN1CCCN2C3=CC=CC=C3SC4=C2C=C(C=C4)C(F)(F)F)CCO.Cl.Cl	1	active	0.708
7010	CCC(C)C(C1=CC=CC=C1)C(=O)OCC[N+](C)(CC)CC.[Br-]	0	inactive	0.964
8813	C1=CC(=CC=C1C(=N)N)OCCCCCOC2=CC=C(C=C2)C(=N)N.C(CS(=O)(=O)O)O.C(CS(=O)(=O)O)O	0	inactive	0.594
2202	C1C2=C(C(=CC=C2)O)C(=O)C3=C1C=CC=C3O	1	active	0.731
6100	CC[N+](C)(C)CC1=CC=CC=C1Br.CC1=CC=C(C=C1)S(=O)(=O)[O-]	0	inactive	0.764
288	C[N+](C)(C)CC(CC(=O)[O-])O	0	inactive	0.952
13789	C[C@]12CCC(=O)C=C1C=C[C@@H]3[C@@H]2CC[C@]4([C@H]3CC[C@@]45CCC(=O)O5)C	0	inactive	0.878
4112	CN(CC1=CN=C2C(=N1)C(=NC(=N2)N)N)C3=CC=C(C=C3)C(=O)NC(CCC(=O)O)C(=O)O	0	inactive	0.833
104981	CC[N+](C)(CC)CCC[N+]1=C2C=C(C=CC2=C3C=CC(=CC3=C1C4=CC=CC=C4)N)N.[I-].[I-]	0	inactive	0.969
5723	COC1=C(C=CC(=C1)C2=NNC(=O)C=C2)OC(F)F	0	inactive	0.517
5497	CCN(CC)C(=O)C1=CN=CC=C1	1	active	0.731
5362118	C1C[C@H](N(C1)C(=O)[C@H](CCCCN)N[C@@H](CCC2=CC=CC=C2)C(=O)O)C(=O)O.O.O	0	inactive	0.697
443949	C1CN(CCN1CCO)C(=O)CN2C3=C(C=CC(=C3)Cl)SC2=O.Cl	1	active	0.836
5702167	CN1CCC(=C2C3=CC=CC=C3SC4=CC=CC=C42)CC1.C(=C\C(=O)O)\C(=O)O	0	inactive	0.806
656644	C1C(=C(N2[C@H](S1)[C@@H](C2=O)NC(=O)[C@@H](C3=CC=CC=C3)S(=O)(=O)[O-])C(=O)[O-])C[N+]4=CC=C(C=C4)C(=O)N.[Na+]	0	inactive	0.95
1984	CC(=O)NC1=CC=C(C=C1)OC(=O)C2=CC=CC=C2O	1	active	0.838
64736	CCC(=O)OC(CC1=CC=CC=C1)(C2=CC=CC=C2)C(C)CN(C)C.C1=CC=C2C=C(C=CC2=C1)S(=O)(=O)O	0	inactive	0.657
23671691	C[C@]12CCC(=O)C=C1C=C[C@@H]3[C@@H]2CC[C@]4([C@H]3CC[C@]4(CCC(=O)[O-])O)C.[K+]	0	inactive	0.917
27350	CC(=O)O[C@H]1C[C@@H]2CC[C@@H]3[C@@H]([C@]2(C[C@@H]1[N+]4(CCCCC4)C)C)CC[C@]5([C@H]3C[C@@H]([C@@H]5OC(=O)C)[N+]6(CCCCC6)C)C.[Br-].[Br-]	0	inactive	0.882
19529	CN(C1=CC=C(C=C1)OC(=O)C2=CC=CO2)C(=O)C(Cl)Cl	1	active	0.809
47812	CCCN1C[C@@H](C[C@H]2[C@H]1CC3=CNC4=CC=CC2=C34)CSC.CS(=O)(=O)O	0	inactive	0.584
23667299	CC[C@]1(CC[C@@H](O1)[C@@]2(CC[C@@]3(O2)C[C@@H]([C@H]([C@H](O3)[C@@H](C)[C@H]([C@H](C)C(=O)[O-])OC)C)O)C)[C@H]4[C@H](C[C@@H](O4)[C@@H]5[C@H](C[C@H]([C@@](O5)(CO)O)C)C)C.[Na+]	0	inactive	0.746
4764	C1=CC=C2C(=C1)C(=O)OC2(C3=CC=C(C=C3)O)C4=CC=C(C=C4)O	1	active	0.83
11065	CN(C)CCC=C1C2=CC=CC=C2CCC3=CC=CC=C31.Cl	1	active	0.648
259331	C[C@]12CC[C@H]3[C@H]([C@@H]1CC[C@@H]2O)CCC4=C3C=CC(=C4)OC(=O)N(CCCl)CCCl	1	active	0.911
68626	C1CN(CCC12CNC(=O)O2)CCC3=CC=CC=C3.Cl	1	active	0.621
6420040	CCCCOC1=C(C=CC(=C1)C(=O)OCCN(CC)CC)N.Cl	0	inactive	0.587
36207	CN1CCCCC1CCN2C3=CC=CC=C3SC4=C2C=C(C=C4)S(=O)C.C1=CC=C(C=C1)S(=O)(=O)O	0	inactive	0.544
656664	CN1[C@@H]2CC[C@H]1CC(C2)OC(=O)C3=CNC4=CC=CC=C43.Cl	0	inactive	0.641
9270	CC(=O)O[C@H]1CC[C@@H]2[C@H]3CC[C@]4([C@H]([C@@H]3CCC2=C1)CC[C@]4(C#C)OC(=O)C)C	0	inactive	0.971
54704426	C[C@@]1([C@H]2C[C@H]3[C@@H](C(=O)C(=C([C@]3(C(=O)C2=C(C4=C1C=CC=C4O)O)O)O)C(=O)N)N(C)C)O.Cl	0	inactive	0.85
37907	CC(C)(C)C(=O)C(N1C=CN=C1)OC2=CC=C(C=C2)Cl	0	inactive	0.754
6081	CC(C(C1=C(C=CC(=C1)OC)OC)O)N.Cl	0	inactive	0.869
3488	COC1=C(C=C(C=C1)Cl)C(=O)NCCC2=CC=C(C=C2)S(=O)(=O)NC(=O)NC3CCCCC3	0	inactive	0.783
44383	COC1=C(C=C2C(=C1)C(=NC(=N2)N3CCN(CC3)C(=O)C4CCCO4)N)OC.Cl	1	active	0.697
121586	C1=CN(C=N1)CC(O)(P(=O)(O)O)P(=O)(O)O.O	0	inactive	0.853
25249	C[C@]12CC[C@H]3[C@H]([C@@H]1CC[C@]2(C)O)CC[C@@H]4[C@@]3(CC5=C(C4)NN=C5)C	0	inactive	0.59
2453	C1=CC2=C(C(=C(C=C2Br)Br)O)N=C1	1	active	0.869
6420020	CCCCC[C@@H](/C=C/[C@H]1[C@@H](C[C@@H]([C@@H]1C/C=C\CCCC(=O)O)O)O)O.COC(CO)(CO)N	0	inactive	0.833
115162	CC1([C@@H](N2[C@H](S1)[C@@H](C2=O)N=CN3CCCCCC3)C(=O)OCOC(=O)C(C)(C)C)C.Cl	1	active	0.655
9560989	COCCCC/C(=N\OCCN)/C1=CC=C(C=C1)C(F)(F)F.C(=C\C(=O)O)\C(=O)O	0	inactive	0.895
5282474	CCCCC1=NC=C(N1CC2=CC=C(C=C2)C(=O)O)/C=C(\CC3=CC=CS3)/C(=O)O.CS(=O)(=O)O	1	active	0.743
5282435	C1=CC(=C(C=C1Cl)C2=NC(=NC(=N2)N)N)Cl.C(=C\C(=O)O)\C(=O)O	0	inactive	0.762
7108	C1=CC=C2C(=C1)NC3=CC=CC=C3S2	1	active	0.942
13221	CC1(C2CCC(C2)C1(C)NC)C.Cl	0	inactive	0.672
14219	CN(C)C(=N)N=C(N)N.Cl	0	inactive	0.785
31307	C[C@]12C[C@@H]([C@]3([C@H]([C@@H]1C[C@H]([C@@]2(C(=O)CO)O)O)CCC4=CC(=O)C=C[C@@]43C)F)O	0	inactive	0.891
6604565	CN(C)C/C=C(\C1=CC=C(C=C1)Br)/C2=CN=CC=C2.O.Cl.Cl	1	active	0.728
23675324	C[C@H](C1=CC2=C(C=C1)C=C(C=C2)OC)C(=O)[O-].[Na+]	0	inactive	0.891
175804	CCCN1CCCC[C@H]1C(=O)NC2=C(C=CC=C2C)C.Cl	1	active	0.681
66068	CCN(CC)CCNC(=O)C1=CC=C(C=C1)N.Cl	1	active	0.595
121587	CN1CC[C@@]23C=C[C@@H](C[C@@H]2OC4=C(C=CC(=C34)C1)OC)O.Br	0	inactive	0.549
23675317	CC(C(=O)N[C@H]1[C@@H]2N(C1=O)[C@H](C(S2)(C)C)C(=O)[O-])OC3=CC=CC=C3.[K+]	0	inactive	0.805
135398739	C1C[C@@H](O[C@@H]1CO)N2C=NC3=C2N=CNC3=O	0	inactive	0.794
37392	CCCCN(CCCC)CCC(C1=C2C=CC(=CC2=C3C=C(C=C(C3=C1)Cl)Cl)C(F)(F)F)O.Cl	1	active	0.942
6048	C1CN=C(N1)CC2=CC=CC=C2.Cl	0	inactive	0.58
4463	CC1=C2C(=NC=C1)N(C3=C(C=CC=N3)C(=O)N2)C4CC4	1	active	0.518
9845819	CC1=NC=C(C(=N1)N)CN(C=O)/C(=C(\CCO)/SSCC2CCCO2)/C.Cl	0	inactive	0.805
51371441	C[C@@]12CCN([C@H]1N(C3=C2C=C(C=C3)O)C)C.C(=C/C(=O)O)\C(=O)O	0	inactive	0.856
5282379	CC1=C(C(CCC1)(C)C)/C=C/C(=C/C=C/C(=C\C(=O)O)/C)/C	0	inactive	0.903
9936727	CCC(CC)(C1=CC=CC=C1)C(=O)OCCOCCN(CC)CC.C(C(=O)O)C(CC(=O)O)(C(=O)O)O	0	inactive	0.883
23690471	C[C@@H]1[C@@H](CC[C@]2(C1CC[C@]3([C@H]2[C@@H](C[C@@H]\4[C@@]3(C[C@@H](/C4=C(/CCC=C(C)C)\C(=O)[O-])OC(=O)C)C)O)C)C)O.[Na+]	0	inactive	0.573
5362123	CCOC(=O)[C@H](CCC1=CC=CC=C1)N[C@H]2CCC3=CC=CC=C3N(C2=O)CC(=O)O.Cl	0	inactive	0.674
6419975	COC1=C(C=C(C=C1)C(=O)NCC2=CN=CC=C2)C(=O)NCC3=CN=CC=C3.O	1	active	0.778
4767	CC(=CC1C(C1(C)C)C(=O)OCC2=CC(=CC=C2)OC3=CC=CC=C3)C	1	active	0.598
6915744	CC[C@@H]1[C@@]([C@@H]([C@H](/C(=N/OCOCCOC)/[C@@H](C[C@@]([C@@H]([C@H]([C@@H]([C@H](C(=O)O1)C)O[C@H]2C[C@@]([C@H]([C@@H](O2)C)O)(C)OC)C)O[C@H]3[C@@H]([C@H](C[C@H](O3)C)N(C)C)O)(C)O)C)C)O)(C)O	0	inactive	0.659
32798	CCC(=O)O[C@@]1([C@H](C[C@@H]2[C@@]1(C[C@@H]([C@]3([C@H]2CCC4=CC(=O)C=C[C@@]43C)F)O)C)C)C(=O)CCl	0	inactive	0.884
6256	C1[C@@H]([C@H](O[C@H]1N2C=C(C(=O)NC2=O)C(F)(F)F)CO)O	0	inactive	0.759
65685	CCCNC(C)(C)C(=O)NC1=CC=CC=C1C	0	inactive	0.539
6714002	CCC(=O)OCC(=O)[C@]1(CC[C@@H]2[C@@]1(C[C@@H]([C@H]3[C@H]2CCC4=CC(=O)C=C[C@]34C)O)C)OC(=O)OCC	0	inactive	0.704
4211	C1=CC=C(C(=C1)C(C2=CC=C(C=C2)Cl)C(Cl)Cl)Cl	1	active	0.688
19379	CN(C)CCOC(=O)COC1=CC=C(C=C1)Cl.Cl	0	inactive	0.566
2741	C1=CC=C2C(=C1)C(=O)C=C(O2)C(=O)O	0	inactive	0.559
10969	CC(CCCC(C)(C)O)N.Cl	0	inactive	0.601
7019	C1=CC=C2C(=C1)C(=C3C=CC=CC3=N2)N	1	active	0.552
23667631	CC1=C(C(=NO1)C2=CC=CC=C2)C(=O)N[C@H]3[C@@H]4N(C3=O)[C@H](C(S4)(C)C)C(=O)[O-].[Na+]	0	inactive	0.812
17683	CCN(CCCCOC(=O)C1=CC(=C(C=C1)OC)OC)C(C)CC2=CC=C(C=C2)OC.Cl	1	active	0.571
135413520	C1=CC(=CC=C1CCC2=CNC3=C2C(=O)NC(=N3)N)C(=O)N[C@@H](CCC(=O)[O-])C(=O)[O-].[Na+].[Na+]	0	inactive	0.97
182230	CC(=O)N[C@@H](CCC(=O)N)C(=O)O	0	inactive	0.823
2759362	C1=CC(=CC(=C1)I)CN=C(N)N.OS(=O)(=O)O	0	inactive	0.614
5282318	CC(CN1C2=CC=CC=C2CCC3=CC=CC=C31)CN(C)C.C(=C\C(=O)O)\C(=O)O	0	inactive	0.828
115305	CCCC(=O)N1CCCN(CC1)C2=NC3=CC(=C(C=C3C(=N2)N)OC)OC.Cl	1	active	0.727
65632	C1CSC(=O)C1NC(=O)CSCC(=O)O	0	inactive	0.775
4236	C1=CC=C(C=C1)C(C2=CC=CC=C2)S(=O)CC(=O)N	1	active	0.58
16574	CC(=O)OC[C@@H]1[C@H]([C@H]([C@@H](O1)N2C(=O)NC(=O)C=N2)OC(=O)C)OC(=O)C	0	inactive	0.822
66264	CCN[C@@H](C)CC1=CC(=CC=C1)C(F)(F)F.Cl	1	active	0.57
55329	CC(C(C)(C)C)N=C(NC#N)NC1=CC=NC=C1.O	1	active	0.845
13770	CN1CCC(=C2C3=CC=CC=C3C=CC4=CC=CC=C42)CC1.Cl	0	inactive	0.546
21718	CCN(CCCC1=CC=CC=C1)CCCC2=CC=CC=C2.C(C(=O)O)C(CC(=O)O)(C(=O)O)O	0	inactive	0.684
441325	CCCCC1=C(C2=CC=CC=C2O1)C(=O)C3=CC(=C(C(=C3)I)OCCN(CC)CC)I.Cl	1	active	0.897
5742832	C[C@H]1[C@@H](C(=O)N1S(=O)(=O)O)NC(=O)/C(=N\OC(C)(C)C(=O)O)/C2=CSC(=N2)N	0	inactive	0.654
23702	CCC(C(C1=CC(=C(C=C1)O)O)O)NC(C)C.CS(=O)(=O)O	0	inactive	0.835
20749	CC[N+]1(CCC(=C(C2=CC=CC=C2)C3=CC=CC=C3)C1C)CC.[Br-]	0	inactive	0.972
84029	CC[C@@H]1[C@@]([C@@H]([C@H](C(=O)[C@@H](C[C@@]([C@@H]([C@H]([C@@H]([C@H](C(=O)O1)C)O[C@H]2C[C@@]([C@H]([C@@H](O2)C)O)(C)OC)C)O[C@H]3[C@@H]([C@H](C[C@H](O3)C)N(C)C)O)(C)OC)C)C)O)(C)O	0	inactive	0.726
6852391	CCCC[N+]1([C@@H]2CC(C[C@H]1[C@H]3[C@@H]2O3)OC(=O)[C@H](CO)C4=CC=CC=C4)C.[Br-]	0	inactive	0.934
202225	C[C@@H]1C[C@@H]([C@H]([C@@H](O1)O[C@H]2[C@H](C[C@@]3(CO3)C(=O)[C@@H]([C@H]([C@H]([C@H](OC(=O)[C@@H]([C@H]([C@@H]2C)O[C@H]4C[C@@H]([C@H]([C@@H](O4)C)OC(=O)C)OC)C)C)C)OC(=O)C)C)C)OC(=O)C)N(C)C	0	inactive	0.703
2151	CC1=C(C(=O)N(N1C)C2=CC=CC=C2)N	0	inactive	0.715
2466	CCCCOC1=CC=C(C=C1)CC(=O)NO	0	inactive	0.882
441358	CNCCC=C1C2=CC=CC=C2CCC3=CC=CC=C31.Cl	0	inactive	0.626
66366	CC(C)NC[C@H](COC1=CC=CC2=CC=CC=C21)O.Cl	0	inactive	0.842
5282375	CCOC(=O)/C=C(\C)/C=C/C=C(\C)/C=C/C1=C(C(=C(C=C1C)OC)C)C	0	inactive	0.509
5702223	CN(C)CC/C=C/1\C2=CC=CC=C2SC3=C1C=C(C=C3)Cl.Cl	1	active	0.814
2310	CCC1(CC(=O)NC(=O)C1)C	1	active	0.597
135524783	C1[C@@H](N=C(N[C@H]1O)N)[C@H]2C(=O)NC[C@@H](C(=O)N[C@H](C(=O)N[C@H](C(=O)N/C(=C\NC(=O)N)/C(=O)N2)CO)CO)NC(=O)C[C@H](CCCN)N.OS(=O)(=O)O	1	active	0.647
10766	CCC(C)(CN(C)C)OC(=O)C1=CC=CC=C1.Cl	0	inactive	0.662
170344	CCC1=C(C(=CC=C1)CC)NC(=O)CN(CC(=O)O)CC(=O)O	0	inactive	0.785
59772	CNS(=O)(=O)CC1=CC2=C(C=C1)NC=C2CCN(C)C.C(CC(=O)O)C(=O)O	0	inactive	0.843
441334	CC(C)(C)NCC(C1=CC(=CC(=C1)O)O)O.CC(C)(C)NCC(C1=CC(=CC(=C1)O)O)O.OS(=O)(=O)O	0	inactive	0.58
9373	CN(CC#C)CC1=CC=CC=C1.Cl	0	inactive	0.961
10607	COC1=CC(=CC(=C1OC)OC)[C@H]2[C@@H]3[C@H](COC3=O)[C@H](C4=CC5=C(C=C24)OCO5)O	0	inactive	0.705
3081	CC1(C(=O)NC(=O)O1)C	0	inactive	0.961
5284409	CC(C)(C)NC[C@@H](COC1=CC=CC2=C1CCCC2=O)O.Cl	0	inactive	0.885
448537	CC/C(=C(/CC)\C1=CC=C(C=C1)O)/C2=CC=C(C=C2)O	0	inactive	0.508
5282409	CN(C)CCOC(C1=CC=C(C=C1)Cl)C2=CC=CC=N2.C(=C\C(=O)O)\C(=O)O	0	inactive	0.54
8732	CCCC1=NC=C(C(=N1)N)C[N+]2=CC=CC=C2C.Cl.[Cl-]	1	active	0.603
92965	CC1=CC=C(C=C1)C(=O)C(C)CN2CCCCC2.Cl	1	active	0.681
23675786	CC1=C(C(=NO1)C2=C(C=CC=C2Cl)Cl)C(=O)N[C@H]3[C@@H]4N(C3=O)[C@H](C(S4)(C)C)C(=O)[O-].O.[Na+]	0	inactive	0.851
4075	C1=CC(=C(C=C1N)C(=O)O)O	0	inactive	0.964
443955	CC[C@@]12CCCN3[C@@H]1C4=C(CC3)C5=CC=CC=C5N4C(=C2)C(=O)OCC	0	inactive	0.569
60975	CC(C)NCC(C1=CC2=CC=CC=C2C=C1)O.Cl	0	inactive	0.864
5340	C1=CC(=CC=C1N)S(=O)(=O)NC2=NC=CS2	1	active	0.5
16219735	C1CC1CN2CC[C@]34[C@@H]5C(=O)CC[C@]3([C@H]2CC6=C4C(=C(C=C6)O)O5)O.O.O.Cl	0	inactive	0.525
6433208	C1CN(CCN1CC/C=C\2/C3=CC=CC=C3SC4=C2C=C(C=C4)Cl)CCO.Cl.Cl	1	active	0.65
443939	C[C@H]1[C@H]([C@H](C[C@@H](O1)O[C@H]2C[C@@](CC3=C2C(=C4C(=C3O)C(=O)C5=C(C4=O)C(=CC=C5)OC)O)(C(=O)CO)O)N)O.Cl	0	inactive	0.635
71773	CCOCC(COC1=CC=C(C=C1)NC(=O)CC[S+](C)C)O.CC1=CC=C(C=C1)S(=O)(=O)[O-]	1	active	0.607
11970251	CC1=C2[C@H](C(=O)[C@@]3([C@H](C[C@@H]4[C@]([C@H]3[C@@H]([C@](C2(C)C)(C[C@@H]1OC(=O)[C@@H]([C@H](C5=CC=CC=C5)NC(=O)OC(C)(C)C)O)O)OC(=O)C6=CC=CC=C6)(CO4)OC(=O)C)O)C)O	0	inactive	0.673
121304016	CCC(CC)COC(=O)[C@H](C)N[P@](=O)(OC[C@@H]1[C@H]([C@H]([C@](O1)(C#N)C2=CC=C3N2N=CN=C3N)O)O)OC4=CC=CC=C4	1	active	0.806
54685925	CN(C)[C@H]1[C@@H]2C[C@@H]3CC4=C(C=CC(=C4C(=C3C(=O)[C@@]2(C(=C(C1=O)C(=O)N)O)O)O)O)N(C)C.Cl	0	inactive	0.897
26596	CCCCC1=CC2=C(C=C1)N=C(N2)NC(=O)OC	0	inactive	0.843
55245	CC#C[C@@]1(CC[C@@H]2[C@@]1(C[C@@H](C3=C4CCC(=O)C=C4CC[C@@H]23)C5=CC=C(C=C5)N(C)C)C)O	0	inactive	0.844
21873163	C1=CC=C(C(=C1)C(=O)O)NC2=C(C=CC(=C2)Cl)C(=O)O.[Na+].[Na+]	0	inactive	0.976
5281006	C/C=C/C1=C(N2[C@@H]([C@@H](C2=O)NC(=O)[C@@H](C3=CC=C(C=C3)O)N)SC1)C(=O)O	0	inactive	0.889
3326	CC(C)C1=C(N(N(C1=O)C2=CC=CC=C2)C)CN(C)C(C)CC3=CC=CC=C3	0	inactive	0.537
6536864	CC(C)(C(=O)O)O/N=C(/C1=CSC(=N1)N)\C(=O)N[C@H]2[C@@H]3N(C2=O)C(=C(CS3)C[N+]4=CC=CC=C4)C(=O)[O-].O.O.O.O.O	0	inactive	0.932
5282210	C1C[C@H]2C[C@@H]1[C@@H]3[C@H]2CN(C3)NC(=O)C4=CC(=C(C=C4)Cl)S(=O)(=O)N	0	inactive	0.86
5576	CC1(C(=O)N(C(=O)O1)C)C	0	inactive	0.978
3883	CC1=C(C=CN=C1CS(=O)C2=NC3=CC=CC=C3N2)OCC(F)(F)F	1	active	0.702
6420019	CN1CCN(CC1)C(C2=CC=CC=C2)C3=CC=CC=C3.Cl	1	active	0.514
23656722	CNCC[C@H](C1=CC=CS1)OC2=CC=CC3=CC=CC=C32.Cl	0	inactive	0.576
14520	CC(=O)NC1CCSC1=O	1	active	0.681
68861	C[C@]12CCC3=C4CCC(=O)C=C4CC[C@H]3[C@@H]1CC[C@]2(CC#N)O	0	inactive	0.844
92178	CN1CCN(CC1)CCCN2C3=CC=CC=C3SC4=C2C=C(C=C4)S(=O)(=O)N(C)C.CS(=O)(=O)O.CS(=O)(=O)O	1	active	0.726
114869	C1CN=C(N1)NC2=C(C=CC3=NSN=C32)Cl.Cl	1	active	0.938
45073398	CCOC1=CC=CC=C1O[C@H]([C@H]2CNCCO2)C3=CC=CC=C3.CS(=O)(=O)O	1	active	0.502
65327	CNCCCN1C2=CC=CC=C2CCC3=CC=CC=C31.Cl	1	active	0.51
51371403	C1CN(CCC1C(=O)C2=CC=C(C=C2)F)CCN3C(=O)C4=CC=CC=C4NC3=O.[C@@H]([C@H](C(=O)O)O)(C(=O)O)O.O	0	inactive	0.527
4847	CC1=C(C(=O)N2C=CC=CC2=N1)CCN3CCC(CC3)C(=O)C4=CC=C(C=C4)F	0	inactive	0.775
2309	CC(C)NCC(COC1=CC=CC2=C1OC(=C2)C(=O)C)O	0	inactive	0.859
3702	CC1CC2=CC=CC=C2N1NC(=O)C3=CC(=C(C=C3)Cl)S(=O)(=O)N	0	inactive	0.812
83201	COC1=C(C(=C(C=C1)CN2CCNCC2)OC)OC.Cl.Cl	1	active	0.615
54911	CCC1=NN(C(=O)N1CCOC2=CC=CC=C2)CCCN3CCN(CC3)C4=CC(=CC=C4)Cl.Cl	1	active	0.807
5282169	CCC(=O)O[C@@H]1CC(=O)O[C@@H](C/C=C/C=C/[C@@H]([C@@H](C[C@@H]([C@@H]([C@H]1OC)O[C@H]2[C@@H]([C@H]([C@@H]([C@H](O2)C)O[C@H]3C[C@@]([C@H]([C@@H](O3)C)OC(=O)CC)(C)O)N(C)C)O)CC=O)C)O)C	0	inactive	0.858
51038	C1C(=C(N2[C@H](S1)[C@@H](C2=O)NC(=O)[C@@H](C3=CC=CC=C3)N)C(=O)O)Cl.O	0	inactive	0.918
6419941	CN1[C@@H]2CC[C@H]1CC(C2)OC(=O)C(C3=CC=CC=C3)O.Br	0	inactive	0.911
222786	C[C@]12CCC(=O)C=C1CC[C@@H]3[C@@H]2C(=O)C[C@]4([C@H]3CC[C@@]4(C(=O)CO)O)C	0	inactive	0.879
22162	CN(C)CCOC(=O)C(C1=CC=CC=C1)C2(CCCC2)O.Cl	0	inactive	0.758
135399235	CCCOC1=CC=CC=C1C2=NC3=NNN=C3C(=O)N2	0	inactive	0.921
51371362	C[C@@H]([C@@H](C1=CC(=CC=C1)O)O)N.[C@@H]([C@H](C(=O)O)O)(C(=O)O)O.[C@@H]([C@H](C(=O)O)O)(C(=O)O)O	0	inactive	0.709
65464	CN(C)CCCOC1=NN(C2=CC=CC=C21)CC3=CC=CC=C3.Cl	1	active	0.781
37083	CC[C@]12CC[C@H]3[C@H]([C@@H]1CC[C@]2(C#C)OC(=O)C)CCC4=CC(=NO)CC[C@H]34	0	inactive	0.97
3366	C1=NC(=O)NC(=C1F)N	0	inactive	0.824
5917	C1CCC2=NN=NN2CC1	1	active	0.779
62878	C1CNC[C@H]([C@@H]1C2=CC=C(C=C2)F)COC3=CC4=C(C=C3)OCO4.Cl	1	active	0.769
5510	CC1=CC(=CC=C1)N(C)C(=S)OC2=CC3=CC=CC=C3C=C2	1	active	0.99
5405	CC(C)(C)C1=CC=C(C=C1)C(CCCN2CCC(CC2)C(C3=CC=CC=C3)(C4=CC=CC=C4)O)O	0	inactive	0.699
83592	CC1=C(C(=O)N(N1C)C2=CC=CC=C2)NC(C)C.Cl	1	active	0.851
2898	CC(=O)OC1=CC=C(C=C1)C(=C2CCCCC2)C3=CC=C(C=C3)OC(=O)C	0	inactive	0.536
443944	CC(=O)NC1=C(C(=C(C(=C1I)C(=O)N[C@@H]2[C@H]([C@@H]([C@H](OC2O)CO)O)O)I)N(C)C(=O)C)I	0	inactive	0.528
115000	CN1C(=O)COC2=C(C=C(C=C21)Cl)C(=O)NC3CN4CCC3CC4.Cl	1	active	0.652
55182	C1CN(CCN1CCOCC(=O)O)C(C2=CC=CC=C2)C3=CC=C(C=C3)Cl.Cl.Cl	1	active	0.517
8228	CN(C)CCCN1C2=CC=CC=C2CCC3=CC=CC=C31.Cl	1	active	0.756
23760137	C1=NC(=NC(=O)N1C2[C@@H]([C@@H]([C@H](O2)CO)O)O)N	0	inactive	0.546
40634	CC1=C(C2=C(CCC(O2)(C)C(=O)O)C(=C1O)C)C	0	inactive	0.863
5833	CC(=O)S[C@@H]1CC2=CC(=O)CC[C@@]2([C@@H]3[C@@H]1[C@@H]4CC[C@]5([C@]4(CC3)C)CCC(=O)O5)C	0	inactive	0.718
5754	C[C@]12CCC(=O)C=C1CC[C@@H]3[C@@H]2[C@H](C[C@]4([C@H]3CC[C@@]4(C(=O)CO)O)C)O	0	inactive	0.826
91274	CC1=C(SC=C1)C(=CCCN2CCC[C@H](C2)C(=O)O)C3=C(C=CS3)C.Cl	1	active	0.559
16726873	C[N+]1(CCCC1)CC2=C(N3[C@@H]([C@@H](C3=O)NC(=O)/C(=N\OC)/C4=CSC(=N4)N)SC2)C(=O)[O-].Cl	0	inactive	0.984
10314472	CN[C@@H]1C[C@H](C2=CC=CC=C12)C3=CC(=C(C=C3)Cl)Cl.Cl	1	active	0.667
23565	CC1([C@@H](N2[C@H](S1)[C@@H](C2=O)NC(=O)[C@@H](C3=CC=CC=C3)N)C(=O)O)C.O.O.O	0	inactive	0.513
123134638	CC/C=C(\C1=CSC(=N1)N)/C(=O)N[C@H]2[C@@H]3N(C2=O)C(=C(CS3)COC(=O)N)C(=O)OCOC(=O)C(C)(C)C.Cl	0	inactive	0.942
6321424	CC[C@H](C)[C@@H]1[C@H](CC[C@@]2(O1)C[C@@H]3C[C@H](O2)C/C=C(/[C@H]([C@H](/C=C/C=C/4\CO[C@H]5[C@@]4([C@@H](C=C([C@H]5O)C)C(=O)O3)O)C)O[C@H]6C[C@@H]([C@H]([C@@H](O6)C)O[C@H]7C[C@@H]([C@H]([C@@H](O7)C)O)OC)OC)\C)C	0	inactive	0.864
3435	C1COC(=O)N1N=CC2=CC=C(O2)[N+](=O)[O-]	0	inactive	0.66
2904	C1CCC(C1)CC2NC3=CC(=C(C=C3S(=O)(=O)N2)S(=O)(=O)N)Cl	0	inactive	0.725
66448	CCN(CC)CCOC(=O)C(C1=CC=CC=C1)(C2=CC=CC=C2)O.Cl	0	inactive	0.756
60750	C1=CN(C(=O)N=C1N)[C@H]2C([C@@H]([C@H](O2)CO)O)(F)F	0	inactive	0.599
23677829	CC1=CC=C(C=C1)C(=O)C2=CC=C(N2C)CC(=O)[O-].O.O.[Na+]	0	inactive	0.91
64764	CC(C)CC(C1(CCC1)C2=CC=C(C=C2)Cl)N(C)C.Cl	1	active	0.681
2176	CCOC(=O)OC(C)OC1=C(N(S(=O)(=O)C2=CC=CC=C21)C)C(=O)NC3=CC=CC=N3	0	inactive	0.799
3760	C1=CC(=C(C(=C1)Cl)COC(CN2C=CN=C2)C3=C(C=C(C=C3)Cl)Cl)Cl	1	active	0.515
70969	CC(C)(CC1=CC=CC=C1)N.Cl	0	inactive	0.746
5324	C1=CC(=CC=C1N)S(=O)(=O)N=C(N)N	0	inactive	0.61
19004	C[N+]12CCC(CC1)C(C2)OC(=O)C(C3=CC=CC=C3)(C4=CC=CC=C4)O.[Br-]	0	inactive	0.983
8246	CN(C)C(=O)OC1=CC=CC(=C1)[N+](C)(C)C.[Br-]	0	inactive	0.83
5282139	CN(C)CCC(C1=CC=CC=C1)C2=CC=CC=N2.C(=C\C(=O)O)\C(=O)O	0	inactive	0.789
41022	CC(=O)O.C1CCNC(C1)CNC(=O)C2=C(C=CC(=C2)OCC(F)(F)F)OCC(F)(F)F	0	inactive	0.952
23663939	CC1=C(C=CC2=C1OC(=O)C(=C2[O-])NC(=O)C3=CC(=C(C=C3)O)CC=C(C)C)O[C@H]4[C@@H]([C@@H]([C@H](C(O4)(C)C)OC)OC(=O)N)O.[Na+]	0	inactive	0.753
56971	C1CN(CCN1CCCCN2C(=O)C3=CC=CC=C3S2(=O)=O)C4=NC=CC=N4	0	inactive	0.92
5309446	C1CCN(C1)CC2=NC3=CC=CC=C3N2CC4=CC=C(C=C4)Cl.Cl	1	active	0.912
6419995	CC1=C2C(=CS1)C(=O)NC3=CC=CC=C3N2C(=O)CN4CCN(CC4)C.Cl.Cl	1	active	0.919
22479317	CC1=C(C=CN=C1CS(=O)C2=NC3=CC=CC=C3N2)OCCCOC.[Na+]	0	inactive	0.984
5018304	C1=CC=C(C(=C1)CC(=O)[O-])NC2=C(C=CC=C2Cl)Cl.[Na+]	0	inactive	0.955
53276	CCOC(=O)NC1=C(N=C(C=C1)NCC2=CC=C(C=C2)F)N	0	inactive	0.713
165193	CC(C)NC[C@@H](COC1=CC=CC2=CC=CC=C21)O.Cl	0	inactive	0.842
73957	CCCCOC1=CC=C(C=C1)OCCCN2CCOCC2.Cl	0	inactive	0.666
23667627	CC1([C@@H](N2[C@H](S1)[C@@H](C2=O)NC(=O)C3=C(C=CC=C3OC)OC)C(=O)[O-])C.[Na+]	0	inactive	0.902
6321416	CC(OC(=O)C)OC(=O)C1=C(CS[C@H]2N1C(=O)[C@H]2NC(=O)/C(=N\OC)/C3=CC=CO3)COC(=O)N	0	inactive	0.976
5282458	COC1=CC(=CC(=C1OC)OC)/C=C/C(=O)N2CCN(CC2)CC(=O)N3CCCC3.C(=C\C(=O)O)\C(=O)O	0	inactive	0.625
517321	CCCOC1=C(C=C(C=C1)C(=O)OCCN(CC)CC)N.Cl	0	inactive	0.617
4641	CCCCC1C(=O)N(N(C1=O)C2=CC=C(C=C2)O)C3=CC=CC=C3	0	inactive	0.524
45052524	C1=CC\2C(=CN=N/C2=N\N)C=C1.Cl	1	active	0.763
107999	CN1C=C(C2=CC=CC=C21)C(=O)[C@@H]3CCC4=C(C3)NC=N4.Cl	1	active	0.519
23724817	CCN(CC)CCNC(C1=CC=CC=C1)C(=O)OCCC(C)C.Cl.Cl	1	active	0.553
54680691	C[C@@]1([C@H]2[C@@H]([C@H]3[C@@H](C(=O)C(=C([C@]3(C(=O)C2=C(C4=C1C=CC=C4O)O)O)O)C(=O)N)N(C)C)O)O.O.O	0	inactive	0.862
5281056	CC(C)(C)NC[C@@H](COC1=NSN=C1N2CCOCC2)O.C(=C\C(=O)O)\C(=O)O	1	active	0.59
2724018	CC(C)NC[C@H](C1=CC(=C(C=C1)O)O)O.[C@@H]([C@H](C(=O)O)O)(C(=O)O)O	0	inactive	0.931
180559	CC(C)NC[C@H](COC1=CC=C(C=C1)CC(=O)N)O	0	inactive	0.856
219025	CCCCC1=C(C2=C(O1)C=CC(=C2)NS(=O)(=O)C)C(=O)C3=CC=C(C=C3)OCCCN(CCCC)CCCC.Cl	1	active	0.89
66245	CC(C)NCC(C1=CC=C(C=C1)NS(=O)(=O)C)O.Cl	0	inactive	0.619
6852406	CN1[C@@H]2CC(C[C@H]1[C@H]3[C@@H]2O3)OC(=O)[C@H](CO)C4=CC=CC=C4.Cl	0	inactive	0.854
104850	CC1=C(N(N=C1C(=O)NN2CCCCC2)C3=C(C=C(C=C3)Cl)Cl)C4=CC=C(C=C4)Cl	1	active	0.886
11391	C1CN(CC2=CC=CC=C21)C(=N)N.C1CN(CC2=CC=CC=C21)C(=N)N.OS(=O)(=O)O	1	active	0.583
32169	CCCNC(C)C(=O)NC1=C(SC=C1C)C(=O)OC.Cl	1	active	0.836
4122	COC(=O)NC1=NC2=C(N1)C=C(C=C2)C(=O)C3=CC=CS3	0	inactive	0.686
135398748	C1=NC2=C(N1CCC(CO)CO)N=C(NC2=O)N	0	inactive	0.776
67313	C1=CC(=CC=C1CN)S(=O)(=O)N.Cl	1	active	0.525
36462	C[C@@H]1OC[C@@H]2[C@@H](O1)[C@@H]([C@H]([C@@H](O2)O[C@H]3[C@H]4COC(=O)[C@@H]4[C@@H](C5=CC6=C(C=C35)OCO6)C7=CC(=C(C(=C7)OC)O)OC)O)O	0	inactive	0.621
54900	C1CCN(CC1)CCOC2=CC=C(C=C2)C(=O)C3=C(SC4=C3C=CC(=C4)O)C5=CC=C(C=C5)O.Cl	1	active	0.985
73440816	CC=C(C)C(=O)O[C@H]1[C@@H](C2([C@@H](C[C@@]3(C(=CCC4C3(CCC5C4(CCC([C@]5(C)CO)OC6[C@@H]([C@H]([C@@H]([C@H](O6)C(=O)O)O[C@H]7[C@@H]([C@H]([C@@H]([C@H](O7)CO)O)O)O)O)O[C@H]8[C@@H]([C@H](C([C@H](O8)CO)O)O)O)C)C)C2CC1(C)C)C)O)CO)OC(=O)C	1	active	0.822
63013	CN(C)C[C@H]1CCCC[C@@]1(C2=CC(=CC=C2)OC)O.Cl	0	inactive	0.67
3276	C1=CN(C(=N1)[N+](=O)[O-])CC(=O)NCCO	0	inactive	0.951
5353	COC1=C(C=CC(=C1)S(=O)C)C2=NC3=C(N2)C=CC=N3	0	inactive	0.736
667484	CCOC(=O)C1=CN=CN1[C@H](C)C2=CC=CC=C2	1	active	0.526
64647	CCN1CC(C(C1=O)(C2=CC=CC=C2)C3=CC=CC=C3)CCN4CCOCC4.Cl	1	active	0.628
5702273	CC(C)(C)NCC(C1=CC(=C(C(=C1)Cl)N)Cl)O.Cl	1	active	0.572
446157	CC(C)C1=NC(=NC(=C1/C=C/[C@H](C[C@H](CC(=O)O)O)O)C2=CC=C(C=C2)F)N(C)S(=O)(=O)C	0	inactive	0.732
6855	C1=CC=C(C=C1)C(=O)OC2=CC=CC3=C2N=CC=C3	1	active	0.962
3080836	CC1=C(C=CC=C1Cl)NC2=C(C=CC=N2)C(=O)O.C(CCN)C[C@@H](C(=O)O)N	0	inactive	0.89
441344	CCN(CC)CCOC(=O)C1(CCCCC1)C2CCCCC2.Cl	0	inactive	0.716
54680693	CC1=CC(=C(N1C2=CC=CC=C2)C)/C=C/C3=[N+](C4=C(C=C(C=C4)N(C)C)C=C3)C.CC1=CC(=C(N1C2=CC=CC=C2)C)/C=C/C3=[N+](C4=C(C=C(C=C4)N(C)C)C=C3)C.C1=CC=C2C(=C(C(=CC2=C1)C(=O)O)[O-])CC3=C(C(=CC4=CC=CC=C34)C(=O)O)[O-]	1	active	0.849
35455	CC(=CCC1C(=O)N(N(C1=O)C2=CC=CC=C2)C3=CC=CC=C3)C	0	inactive	0.516
6291	C[C@]12CC[C@H]3[C@H]([C@@H]1CC[C@]2(C#C)O)CCC4=C3C=CC(=C4)OC	0	inactive	0.969
5573	CCC(COC(=O)C1=CC(=C(C(=C1)OC)OC)OC)(C2=CC=CC=C2)N(C)C	0	inactive	0.792
65869	C1=CC(=CC=C1S(=O)(=O)NC=NCCSCC2=CSC(=N2)N=C(N)N)Br	1	active	0.546
6099	CN(C)C1=CC2=C(C=C1)N=C3C=CC(=[N+](C)C)C=C3S2.[Cl-]	1	active	0.894
23817954	C[C@@H]1C/C=C/C=C/[C@@H]([C@@H](C[C@@H]([C@@H]([C@H]([C@@H](CC(=O)O1)OC(=O)C)OC)O[C@H]2[C@@H]([C@H]([C@@H]([C@H](O2)C)O[C@H]3C[C@@]([C@H]([C@@H](O3)C)O)(C)OC(=O)CC(C)C)N(C)C)O)CC=O)C)O	0	inactive	0.766
51082	C1=CC(=C2C(=C1NCCNCCO)C(=O)C3=C(C=CC(=C3C2=O)O)O)NCCNCCO.Cl.Cl	1	active	0.585
62389	C1=CC=C(C=C1)CNC2=NC=NC3=C2NC=N3	1	active	0.784
443867	CC(C)(C)C1=CC=C(C=C1)CN(C)CC2=CC=CC3=CC=CC=C32.Cl	0	inactive	0.508
6419957	C[C@H]1[C@@]([C@H]([C@@H](O1)O[C@H]2[C@@H]([C@H]([C@@H]([C@H]([C@@H]2O)O)N=C(N)N)O)N=C(N)N)O[C@H]3[C@H]([C@@H]([C@H]([C@@H](O3)CO)O)O)NC)(C=O)O.C[C@H]1[C@@]([C@H]([C@@H](O1)O[C@H]2[C@@H]([C@H]([C@@H]([C@H]([C@@H]2O)O)N=C(N)N)O)N=C(N)N)O[C@H]3[C@H]([C@@H]([C@H]([C@@H](O3)CO)O)O)NC)(C=O)O.OS(=O)(=O)O.OS(=O)(=O)O.OS(=O)(=O)O	1	active	0.672
2724	C1=CC(=CC=C1OCC(COC(=O)N)O)Cl	0	inactive	0.965
198334	CNCCC1=CC=CC=N1.CS(=O)(=O)O.CS(=O)(=O)O	1	active	0.57
5215	C1=CN=C(N=C1)NS(=O)(=O)C2=CC=C(C=C2)N	0	inactive	0.916
134575	C[N+]1=CC=CC(=C1)OC(=O)N(C)C.[I-]	0	inactive	0.886
223997	C[C@]12CCC(=O)C=C1CC[C@@H]3[C@@H]2C(=O)C[C@]4([C@H]3CCC4=O)C	0	inactive	0.739
6713977	CCC(=O)OCC(=O)C1([C@@H](C[C@@H]2[C@@]1(C[C@@H]([C@H]3[C@H]2[C@@H](CC4=CC(=O)C=C[C@]34C)Cl)O)C)C)OC(=O)CC	0	inactive	0.898
5831	C[N+](C)(C)CCOC(=O)N.[Cl-]	0	inactive	0.971
4594	CC1=CN=C(C(=C1OC)C)CS(=O)C2=NC3=C(N2)C=C(C=C3)OC	0	inactive	0.584
456201	CC(=O)N1CCN(CC1)C2=CC=C(C=C2)OC[C@H]3CO[C@](O3)(CN4C=CN=C4)C5=C(C=C(C=C5)Cl)Cl	1	active	0.885
9865528	C1=CC=C(C=C1)[C@H](CNCCC2=CC=C(C=C2)NC(=O)CC3=CSC(=N3)N)O	1	active	0.707
6420009	CCN(CC)CCOC1=CC=C(C=C1)/C(=C(\C2=CC=CC=C2)/Cl)/C3=CC=CC=C3.C(C(=O)O)C(CC(=O)O)(C(=O)O)O	0	inactive	0.607
71169	CC(C)NC1=NC=CC=N1	1	active	0.739
102426	CC(CNC1CCCCC1)OC(=O)C2=CC=CC=C2.Cl	0	inactive	0.777
156391	C[C@@H](C1=CC2=C(C=C1)C=C(C=C2)OC)C(=O)O	0	inactive	0.876
135398735	C[C@H]1/C=C/C=C(\C(=O)NC2=C(C(=C3C(=C2O)C(=C(C4=C3C(=O)[C@](O4)(O/C=C/[C@@H]([C@H]([C@H]([C@@H]([C@@H]([C@@H]([C@H]1O)C)O)C)OC(=O)C)C)OC)C)C)O)O)/C=N/N5CCN(CC5)C)/C	0	inactive	0.836
9868609	CC(=O)OCC(=O)[C@]1(CCC2[C@@]1(C[C@@H]([C@]3(C2CCC4=CC(=O)C=C[C@@]43C)Cl)Cl)C)O	0	inactive	0.758
9918	CNCCC=C1C2=CC=CC=C2C=CC3=CC=CC=C31	0	inactive	0.953
441345	CC1=C(OC2=C(C1=O)C=CC=C2C(=O)OCCN3CCCCC3)C4=CC=CC=C4.Cl	1	active	0.801
6419987	CC(C(C1=CC=C(C=C1)O)O)N2CCC(CC2)CC3=CC=CC=C3.C(C(C(=O)O)O)(C(=O)O)O	0	inactive	0.771
657237	C1=NC2=C(N=C(N=C2N1[C@H]3[C@H]([C@@H]([C@H](O3)CO)O)O)F)N	1	active	0.73
3698	C1=CN=CC=C1C2=CNC(=O)C(=C2)N	1	active	0.781
146048001	C[C@]12CCC3[C@H](C1CC[C@]2(CC=C)O)CCC4=CCCC[C@H]34	0	inactive	0.923
5281004	CCCC1O[C@@H]2C[C@H]3[C@@H]4CCC5=CC(=O)C=C[C@@]5([C@H]4[C@H](C[C@@]3([C@@]2(O1)C(=O)CO)C)O)C	0	inactive	0.817
9884029	CN(C)CC/C=C/1\C2=CC=CC=C2CSC3=CC=CC=C31.Cl	1	active	0.742
5282183	CC1=C(C2=C(N1C(=O)C3=CC=C(C=C3)Cl)C=CC(=C2)OC)CC(=O)OC/C=C(\C)/CC/C=C(\C)/CCC=C(C)C	1	active	0.895
71764	CN(CCCNC(=O)C1CCCO1)C2=NC3=CC(=C(C=C3C(=N2)N)OC)OC.Cl	1	active	0.641
68546	COC1=C(C=C2C(=C1)C(=NC(=N2)N3CCN(CC3)C(=O)C4=CC=CO4)N)OC.Cl	1	active	0.759
78357825	CC[C@@H]([C@H](C)O)N1C(=O)N(C=N1)C2=CC=C(C=C2)N3CCN(CC3)C4=CC=C(C=C4)OC[C@H]5C[C@](OC5)(CN6C=NC=N6)C7=C(C=C(C=C7)F)F.O	1	active	0.579
77995	CN(C)CCCC1(C2=C(CO1)C=C(C=C2)C#N)C3=CC=C(C=C3)F.Br	1	active	0.747
28767	CN(CCCOC1=C(C=C(C=C1)Cl)Cl)CC#C.Cl	0	inactive	0.945
71446	CC1([C@@H](N2[C@H](S1)[C@@H](C2=O)NC(=O)[C@@H](C3=CC=CC=C3)N)C(=O)OC4C5=CC=CC=C5C(=O)O4)C.Cl	1	active	0.753
5546	C1=CC=C(C=C1)C2=NC3=C(N=C(N=C3N=C2N)N)N	1	active	0.504
657255	CCCCCCCCN[C@H](C)[C@H](C1=CC=C(C=C1)SC(C)C)O	0	inactive	0.77
6419536	CC(=C/C(=N/NC1=NN=CC2=CC=CC=C21)/C)C	1	active	0.894
4891	C1CCC(CC1)C(=O)N2CC3C4=CC=CC=C4CCN3C(=O)C2	1	active	0.773
656783	CC(C)NC[C@@H](C1=CC(=C(C=C1)O)O)O.Cl	0	inactive	0.914
34040	CN1C[C@@H](C[C@]2([C@H]1CC3=CN(C4=CC=CC2=C34)C)OC)COC(=O)C5=CC(=CN=C5)Br	0	inactive	0.538
460	COC1=CC=CC=C1O	0	inactive	0.927
8980	CN(C)CCOC(C1=CC=CC=C1)C2=CC=CC=C2.Cl	1	active	0.568
6918132	CCN[C@H]1C[C@@H](S(=O)(=O)C2=C1C=C(S2)S(=O)(=O)N)C.Cl	0	inactive	0.719
6420010	COC1=CC(=C(C=C1C(=O)NC2CCN(CC2)CC3=CC=CC=C3)Cl)N.C(=C\C(=O)O)\C(=O)O	0	inactive	0.761
104741	C[C@]12CC[C@H]3[C@H]([C@@H]1CC[C@@H]2O)[C@@H](CC4=C3C=CC(=C4)O)CCCCCCCCCS(=O)CCCC(C(F)(F)F)(F)F	0	inactive	0.541
10433396	C1CN(CC1N)C2=C(C=C3C(=O)C(=CN(C3=N2)C4=C(C=C(C=C4)F)F)C(=O)O)F.Cl	0	inactive	0.774
11468707	C[C@@H]1[C@H]([C@@H]([C@@H]([C@@H](O1)OC\2CC(C(C(CC(=O)CC(C(CCC(CC(CC(CC(=O)OC(C(C(C(/C=C/C=C/CC/C=C/C=C/C=C/C=C2)C)O)C)C)O)O)O)O)O)O)C(=O)O)O)O)N)O	0	inactive	0.721
4943	CC(C)C1=C(C(=CC=C1)C(C)C)O	0	inactive	0.783
164652	CCNCC(C1=CC(=CC=C1)O)O.Cl	0	inactive	0.882
10648	C1CC(C2=CC=CC=C2C1)C3=NCCN3.Cl	0	inactive	0.685
6419965	CC1=C(SC=C1)/C=C/C2=NCCCN2C.C(C(C(=O)O)O)(C(=O)O)O	1	active	0.527
70413	CN(C)CCCN1C2=CC=CC=C2S(=O)C3=C1C=C(C=C3)Cl	0	inactive	0.634
119569	CCCN[C@H]1CCC2=C(C1)SC(=N2)N.Cl.Cl	1	active	0.777
11957548	CCC1(CC2=CC=CC=C2O1)C3=NCCN3.Cl	0	inactive	0.7
2194	COC1=CC=C(C=C1)C2=CC(=S)SS2	1	active	0.995
154417	CN1[C@@H]2CC[C@H]1CC(C2)OC(=O)[C@H](CO)C3=CC=CC=C3	0	inactive	0.949
443868	CC1=C([C@@H](C(=C(N1)C)C(=O)O[C@H]2CCN(C2)CC3=CC=CC=C3)C4=CC(=CC=C4)[N+](=O)[O-])C(=O)OC.Cl	0	inactive	0.812
5965	CN(CCCCCCCCCCN(C)C(=O)OC1=CC=CC(=C1)[N+](C)(C)C)C(=O)OC2=CC=CC(=C2)[N+](C)(C)C.[Br-].[Br-]	0	inactive	0.777
5281072	CC[C@@H](CO)NC(=O)[C@H]1CN([C@@H]2CC3=CNC4=CC=CC(=C34)C2=C1)C.C(=C\C(=O)O)\C(=O)O	0	inactive	0.699
6451879	CN1C(=NCCC1)/C=C/C2=CC(=CC=C2)O.CN1C(=NCCC1)/C=C/C2=CC(=CC=C2)O.C1=CC=C2C(=C(C(=CC2=C1)C(=O)O)O)CC3=C(C(=CC4=CC=CC=C34)C(=O)O)O	1	active	0.536
5329	CC1=CC(=NO1)NS(=O)(=O)C2=CC=C(C=C2)N	1	active	0.815
223368	C[C@]12CC[C@H]3C(=CCC4=C3C=CC(=C4)O)[C@@H]1CCC2=O	0	inactive	0.734
4488	C1=CC(=CC(=C1)NC2=C(C=CC=N2)C(=O)O)C(F)(F)F	0	inactive	0.713
19518	CC[N+](CC)(CC1=CC=CC=C1)CC(=O)NC2=C(C=CC=C2C)C.C1=CC=C(C=C1)C(=O)[O-]	1	active	0.665
5358907	CN1CC(C2=C(C1)C(=CC=C2)N)C3=CC=CC=C3.C(=C\C(=O)O)\C(=O)O	0	inactive	0.805
65328	C1CCCN(CCC1)CCN=C(N)N.C1CCCN(CCC1)CCN=C(N)N.OS(=O)(=O)O	0	inactive	0.925
10921	C[N+](C)(C)CCCCCCCCCC[N+](C)(C)C.[Br-].[Br-]	0	inactive	0.896
312915	CCN(CC)CCOC(=O)C(CC1CCCO1)CC2=CC=CC3=CC=CC=C32.C(=O)(C(=O)O)O	0	inactive	0.548
5284451	CN(C)CCN(CC1=CC=C(C=C1)OC)C2=CC=CC=N2.C(=C\C(=O)O)\C(=O)O	0	inactive	0.654
2122	C=CCSCC1NC2=CC(=C(C=C2S(=O)(=O)N1)S(=O)(=O)N)Cl	0	inactive	0.805
91885449	CCC(C)CCCC(=O)N[C@@H](CCN)C(=O)N[C@@H]([C@@H](C)O)C(=O)N[C@@H](CCN)C(=O)N[C@H]1CCNC(=O)[C@@H](NC(=O)[C@@H](NC(=O)[C@@H](NC(=O)[C@@H](NC(=O)[C@H](NC(=O)[C@@H](NC1=O)CCN)CC(C)C)CC(C)C)CCN)CCN)[C@@H](C)O.OS(=O)(=O)O	1	active	0.816
135445761	C[N+]1=CC=CC=C1/C=N/O.[Cl-]	0	inactive	0.956
135413534	CC(C)[C@@H](C(=O)OCC(CO)OCN1C=NC2=C1N=C(NC2=O)N)N.Cl	0	inactive	0.595
77997	CN(C)CCC1=CNC2=C1C=C(C=C2)CN3C=NC=N3.C1=CC=C(C=C1)C(=O)O	0	inactive	0.771
130313	CC1([C@@H](N2[C@H](S1(=O)=O)CC2=O)C(=O)O)C	0	inactive	0.921
152944	CN[C@@H]1CCC2=C(C1)C3=C(N2)C=CC(=C3)C(=O)N.C(CC(=O)O)C(=O)O	0	inactive	0.935
31100	CC(C)C[C@H]1C(=O)N2CCC[C@H]2[C@]3(N1C(=O)[C@](O3)(C(C)C)NC(=O)[C@H]4CN([C@@H]5CC6=C(NC7=CC=CC(=C67)C5=C4)Br)C)O.CS(=O)(=O)O	0	inactive	0.505
5315	C1=CC(=CC=C1NC(=O)CCC(=O)O)S(=O)(=O)NC2=NC=CS2	0	inactive	0.73
175533	CCCCCCC[N+](CC)(CC)CCCCC1=CC=C(C=C1)Cl.CC1=CC=C(C=C1)S(=O)(=O)[O-]	0	inactive	0.744
19604	CCOC(=O)NNC1=NN=CC2=CC=CC=C21.Cl	1	active	0.665
51081	CCN1C=C(C(=O)C2=CC(=C(C=C21)N3CCN(CC3)C)F)C(=O)O	0	inactive	0.884
47528	C1=CC(=CN=C1)C(=O)NCCO[N+](=O)[O-]	1	active	0.524
2406	C1=C(C=C(C(=C1SC2=C(C(=CC(=C2)Cl)Cl)O)O)Cl)Cl	1	active	0.826
23760132	CCC(C)[C@H]1C(=O)N[C@H](C(=O)NC(=C)C(=O)N[C@H](C(=O)N[C@]23CCC(=N[C@H]2C4=CSC(=N4)[C@H]([C@H](OC(=O)C5=NC6=C(C=C[C@H]([C@@H]6O)N1)C(=C5)[C@H](C)O)C)NC(=O)C7=CSC(=N7)[C@@H](NC(=O)[C@H]8CSC(=N8)/C(=C\C)/NC(=O)[C@@H](NC(=O)C9=CSC3=N9)[C@@H](C)O)[C@](C)([C@@H](C)O)O)C1=NC(=CS1)C(=O)NC(=C)C(=O)NC(=C)C(=O)N)C)C	0	inactive	0.623
9570076	CC(C)N=C(N)/N=C(\N)/NC1=CC=C(C=C1)Cl.Cl	1	active	0.785
5362376	CCOC1=CC=CC=C1OCCN[C@H](C)CC2=CC(=C(C=C2)OC)S(=O)(=O)N.Cl	0	inactive	0.742
2162	CCOC(=O)C1=C(NC(=C(C1C2=CC=CC=C2Cl)C(=O)OC)C)COCCN	0	inactive	0.972
62115	CCN[C@@H]1C[C@@H]([C@H]([C@@H]([C@H]1O[C@@H]2[C@@H]([C@H]([C@@](CO2)(C)O)NC)O)O)O[C@@H]3[C@@H](CC=C(O3)CN)N)N.CCN[C@@H]1C[C@@H]([C@H]([C@@H]([C@H]1O[C@@H]2[C@@H]([C@H]([C@@](CO2)(C)O)NC)O)O)O[C@@H]3[C@@H](CC=C(O3)CN)N)N.OS(=O)(=O)O.OS(=O)(=O)O.OS(=O)(=O)O.OS(=O)(=O)O.OS(=O)(=O)O	1	active	1
68552	C1CCC2(CC1)OCC(O2)CN=C(N)N.C1CCC2(CC1)OCC(O2)CN=C(N)N.OS(=O)(=O)O	0	inactive	0.832
23665591	C1[C@@H]2N(C1=O)[C@H](/C(=C/CO)/O2)C(=O)[O-].[K+]	0	inactive	0.977
64710	CCC[C@@H]1C[C@H](N(C1)C)C(=O)N[C@@H]([C@@H]2[C@@H]([C@@H]([C@H]([C@H](O2)SC)O)O)O)[C@@H](C)O.Cl	1	active	0.929
6419902	CC(CN1C2=CC=CC=C2SC3=CC=CC=C31)CN(C)C.CC(CN1C2=CC=CC=C2SC3=CC=CC=C31)CN(C)C.C(C(C(=O)O)O)(C(=O)O)O	1	active	0.519
5281068	CN(C)CCC(C1=CC=C(C=C1)Cl)C2=CC=CC=N2.C(=C\C(=O)O)\C(=O)O	0	inactive	0.713
2206	CC1=CC(=O)N(N1C)C2=CC=CC=C2	0	inactive	0.792
11980942	CC1=C(C2=CC3=NC(=CC4=C(C(=C(N4)C=C5[C@@]6(C(C(=CC=C6C(=N5)C=C1N2)C(=O)OC)C(=O)OC)C)C)CCC(=O)OC)C(=C3C)CCC(=O)O)C=C	0	inactive	0.895
522325	CC1=C(C(=O)N(N1C)C2=CC=CC=C2)N(C)CS(=O)(=O)[O-].[Na+]	0	inactive	0.903
5702295	C1=CC=C(C=C1)CN=C(N)NC(=O)C2=C(N=C(C(=N2)Cl)N)N.Cl	1	active	0.812
7638	C1=CC=C(C=C1)COC2=CC=C(C=C2)O	0	inactive	0.688
146047998	CC(C)(CO)[C@H](C(=O)NCCCC(=O)O)O.CC(C)(CO)[C@H](C(=O)NCCCC(=O)O)O.[Ca+2]	0	inactive	0.932
16362	C1CN(CCC1N2C3=CC=CC=C3NC2=O)CCCC(C4=CC=C(C=C4)F)C5=CC=C(C=C5)F	1	active	0.58
6093	C1CN(C(=O)N1)C2=NC=C(S2)[N+](=O)[O-]	0	inactive	0.654
38911	CC1=CC(=O)N(C(=C1)C2CCCCC2)O.C(CO)N	0	inactive	0.797
8520	CCN1CCCC(C1)OC(=O)C(C2=CC=CC=C2)C3=CC=CC=C3.Cl	0	inactive	0.733
16490	C[C@@H]1C[C@H]2[C@@H]3C[C@@H](C4=CC(=O)C=C[C@@]4([C@]3([C@H](C[C@@]2([C@]1(C(=O)CO)O)C)O)F)C)F	0	inactive	0.896
60464	C[C@@H]1CN(C[C@@H](N1)C)C2=C(C(=C3C(=C2F)N(C=C(C3=O)C(=O)O)C4CC4)N)F	0	inactive	0.912
42373	CCN(CC)C(=O)NC1=CC(=C(C=C1)OCC(CNC(C)(C)C)O)C(=O)C.Cl	0	inactive	0.532
45105107	CC1(C(N2[C@H](S1)[C@@H](C2=O)NC(=O)COC3=CC=CC=C3)C(=O)O)C.CC1(C(N2[C@H](S1)[C@@H](C2=O)NC(=O)COC3=CC=CC=C3)C(=O)O)C.C1=CC=C(C=C1)CNCCNCC2=CC=CC=C2	1	active	0.652
443943	C[C@]12CCC(=O)C=C1CC[C@@H]3[C@@]2([C@H](C[C@]4([C@H]3C[C@@H]5[C@]4(OC(O5)(C)C)C(=O)CCl)C)O)F	0	inactive	0.93
5702161	CC(CC1=CC=C(C=C1)O)NCC(C2=CC(=CC(=C2)O)O)O.Br	0	inactive	0.822
5353788	CCO/C(=N/C1=C[N+](=NO1)N2CCOCC2)/[O-]	1	active	0.614
20933	CC1([C@@H](N2[C@H](S1)[C@@H](C2=O)NC(=O)C(C3=CC=CC=C3)C(=O)[O-])C(=O)[O-])C.[Na+].[Na+]	0	inactive	0.807
20298	CC[N+](CC)(CC)CCC(C1CCCCC1)(C2=CC=CC=C2)O.[Cl-]	0	inactive	0.924
54682932	CN(C)[C@H]1[C@@H]2[C@H](C3C(=C)C4=C(C=CC(=C4C(=C3C(=O)[C@@]2(C(=C(C1=O)C(=O)N)O)O)O)O)Cl)O.C1=CC(=C(C=C1S(=O)(=O)O)C(=O)O)O	0	inactive	0.835
2576	CCCC(C)(COC(=O)N)COC(=O)NC(C)C	0	inactive	0.58
102175	CNC1=C2C(=NC=N1)N(C=N2)[C@H]3[C@@H]([C@@H]([C@H](O3)CO)O)O	1	active	0.863
41114	CC1=C(C(C(=C(N1)C)C(=O)OCCN(C)CC2=CC=CC=C2)C3=CC(=CC=C3)[N+](=O)[O-])C(=O)OC.Cl	0	inactive	0.739
13234209	CCSC1=CC2=C(C=C1)SC3=CC=CC=C3N2CCCN4CCN(CC4)C.C(=C\C(=O)O)\C(=O)O	0	inactive	0.598
151194	C1=CC=C2C(=C1)C(=NN=C2NC3=CC=C(C=C3)Cl)CC4=CC=NC=C4	1	active	0.961
6440459	C1COCCN1C(=O)NCCNCC(COC2=CC=C(C=C2)O)O.C1COCCN1C(=O)NCCNCC(COC2=CC=C(C=C2)O)O.C(=C/C(=O)O)\C(=O)O	0	inactive	0.818
164739	C[C@@H]([C@@H](C1=CC(=C(C=C1)O)O)O)N	0	inactive	0.945
6197	C[C@H]1C[C@@H](C(=O)[C@@H](C1)[C@@H](CC2CC(=O)NC(=O)C2)O)C	1	active	0.595
193962	CC1=CC(=CC(=C1OC2=NC(=NC(=C2Br)N)NC3=CC=C(C=C3)C#N)C)C#N	1	active	0.692
6307	CCC1NC2=CC(=C(C=C2C(=O)N1)S(=O)(=O)N)Cl	0	inactive	0.699
5735	CN1CCN(CC1)C(=O)OC2C3=NC=CN=C3C(=O)N2C4=NC=C(C=C4)Cl	0	inactive	0.781
6526396	CC(C)OC(=O)OC(C)OC(=O)C1=C(CS[C@H]2N1C(=O)[C@H]2NC(=O)/C(=N\OC)/C3=CSC(=N3)N)COC	0	inactive	0.981
11954293	CN1CC2C(C1)C3=C(C=CC(=C3)Cl)OC4=CC=CC=C24.C(=C\C(=O)O)\C(=O)O	0	inactive	0.716
8478	CC(C)(C)CC(C)(C)C1=CC=C(C=C1)OCCOCC[N+](C)(C)CC2=CC=CC=C2.[Cl-]	0	inactive	0.79
4748	C1CN(CCN1CCCN2C3=CC=CC=C3SC4=C2C=C(C=C4)Cl)CCO	0	inactive	0.596
5311047	CO[C@@H]1CN(CC[C@@H]1NC(=O)C2=CC(=C(C=C2OC)N)Cl)CCCOC3=CC=C(C=C3)F	0	inactive	0.627
200103	C1=CC2=C(C(=C1)Cl)SC=C2COC(CN3C=CN=C3)C4=C(C=C(C=C4)Cl)Cl.[N+](=O)(O)[O-]	1	active	0.727
439318	C1[C@@H]([C@H]([C@@H]([C@H]([C@@H]1N)O[C@@H]2[C@@H]([C@H]([C@@H]([C@H](O2)CO)O)N)O)O)O[C@@H]3[C@@H]([C@H]([C@@H]([C@H](O3)CN)O)O)N)N	0	inactive	0.69
5707	CC1=C(C(=CC=C1)C)NC2=NCCCS2	0	inactive	0.58
71478	CNCCCC12CCC(C3=CC=CC=C31)C4=CC=CC=C24.Cl	0	inactive	0.711
56704	CC(=O)OCC(=O)NCCCOC1=CC=CC(=C1)CN2CCCCC2.Cl	1	active	0.611
135403801	C1=NC2=C(C(=O)N1)N=CN2C3[C@@H]([C@@H]([C@H](O3)CO)O)O	0	inactive	0.532
3828	CC1=CC(=O)C2=C(C3=C(C(=C2O1)OC)OC=C3)OC	1	active	0.764
657201	CCCC(CCC)C(=O)OC1C[C@H]2CC[C@@H](C1)[N+]2(C)C.[Br-]	0	inactive	0.909
23672568	CN1C(=NN=N1)SCC2=C(N3[C@@H]([C@@H](C3=O)NC(=O)[C@@H](C4=CC=CC=C4)O)SC2)C(=O)[O-].[Na+]	0	inactive	0.939
63002	CC(C)(C1=CC=C(C=C1)C(CCCN2CCC(CC2)C(C3=CC=CC=C3)(C4=CC=CC=C4)O)O)C(=O)O.Cl	0	inactive	0.582
3085326	C1=CC=C(C(=C1)C(=O)OCC(CO)O)NC2=C3C=CC(=CC3=NC=C2)Cl.Cl	0	inactive	0.639
65755	C1C(=C(N2[C@H](S1)[C@@H](C2=O)NC(=O)CN3C=NN=N3)C(=O)O)CSC4=NN=CS4	0	inactive	0.977
2725002	CCN(CC)CCCC(C)NC1=C2C=C(C=CC2=NC3=C1C=CC(=C3)Cl)OC.O.O.Cl.Cl	1	active	0.953
38258	C(NC(=O)NC1C(=O)NC(=O)N1CO)NC(=O)NC2C(=O)NC(=O)N2CO	0	inactive	0.866
23675320	CC1=C(C(=NO1)C2=CC=CC=C2Cl)C(=O)N[C@H]3[C@@H]4N(C3=O)[C@H](C(S4)(C)C)C(=O)[O-].[Na+]	0	inactive	0.825
68540	C1(=C(N=C(C(=N1)Cl)N)N)C(=O)N=C(N)N.O.O.Cl	0	inactive	0.782
39147	CC(C)(C)NCC(COC1=CC=CC2=C1C[C@@H]([C@@H](C2)O)O)O	0	inactive	0.884
15723	C1CNCCC1C(C2=CC=CC=C2)(C3=CC=CC=C3)O	0	inactive	0.941
4006	CC(C)OC(=O)C(=C1SC=CS1)C(=O)OC(C)C	1	active	0.633
19003	CC1([C@@H](N2[C@H](S1)[C@@H](C2=O)NC(=O)C3(CCCCC3)N)C(=O)O)C	0	inactive	0.503
6917728	CCC1=CC(=C(C(=C1O)C(=O)NC[C@@H]2CCCN2CC)OC)Cl.Cl	1	active	0.603
115367	C1CC[C@H]2[C@@H](C1)C(=O)N(C2=O)CCCCN3CCN(CC3)C4=NSC5=CC=CC=C54.Cl	1	active	0.766
20179	C1CN=C(N1)NC2=C(C=CC=C2Cl)Cl.Cl	1	active	0.709
15376	CC[C@@]12CCCN3[C@@H]1C4=C(CC3)C5=CC=CC=C5N4[C@](C2)(C(=O)OC)O	0	inactive	0.842
66509063	CN1[C@@H]2CC[C@@H]1CC(C2)OC(=O)C(CO)C3=CC=CC=C3.CN1[C@@H]2CC[C@@H]1CC(C2)OC(=O)C(CO)C3=CC=CC=C3.O.OS(=O)(=O)O	0	inactive	0.577
6419976	C1=NC(=C2C(=N1)N(C=N2)[C@H]3[C@@H]([C@@H]([C@H](O3)COP(=O)(O)O)O)O)N.O	0	inactive	0.57
3032771	CC1=NC=C(C(=N1)N)CN(C=O)/C(=C(/CCOP(=O)(O)O)\SC(=O)C2=CC=CC=C2)/C	0	inactive	0.919
188803	CC(=O)N[C@@H](CC(=O)O)C(=O)N[C@@H](CCC(=O)O)C(=O)O	0	inactive	0.623
6179	CC(C1=CC=CC=C1)NN	0	inactive	0.904
54677972	CC1=CC(=NO1)NC(=O)C2=C(C3=CC=CC=C3S(=O)(=O)N2C)O	0	inactive	0.702
6604579	C1C2CC3CC1CC(C2)(C3)N.C1C2CC3CC1CC(C2)(C3)N.C(=C\C(=O)O)\C(=O)O	0	inactive	0.511
66007	C1CCC(CC1)C(CCN2CCCCC2)(C3=CC=CC=C3)O.Cl	0	inactive	0.542
135403647	C1C(N(C2=C(N1)N=C(NC2=O)N)C=O)CNC3=CC=C(C=C3)C(=O)N[C@@H](CCC(=O)[O-])C(=O)[O-].[Ca+2]	0	inactive	0.988
5924	CNCC(C1=CC(=C(C=C1)O)O)O.Cl	0	inactive	0.907
2197	COC1=CC=C(C=C1)C2C(=O)C3=CC=CC=C3C2=O	0	inactive	0.576
2912	CC1(C(C1C(=O)OC(C#N)C2=CC(=CC=C2)OC3=CC=CC=C3)C=C(Cl)Cl)C	0	inactive	0.742
36431	C1CCC2(C1)CC(=O)N(C(=O)C2)CCCCN3CCN(CC3)C4=NC=CC=N4.Cl	0	inactive	0.581
5282485	CCOCCN1C(=NC2=CC=CC=C12)N3CCN(CCC3)C.C(=C/C(=O)O)\C(=O)O.C(=C/C(=O)O)\C(=O)O	0	inactive	0.51
71734	CCCCCCCCCCCCCCCCCCCCCC(=O)NC1=NC(=O)N(C=C1)[C@H]2[C@H]([C@@H]([C@H](O2)CO)O)O	1	active	0.825
5702129	CC1=CC=C(C=C1)/C(=C\CN2CCCC2)/C3=CC=CC=N3.Cl	1	active	0.797
146571	CN(C)CCC[C@@]1(C2=C(CO1)C=C(C=C2)C#N)C3=CC=C(C=C3)F.C(=O)(C(=O)O)O	1	active	0.617
18340	COC1=CC(=C(C=C1)OC)C(CNC(=O)CN)O.Cl	0	inactive	0.526
46911864	CC1=C(SC=N1)/C=C/C2=C(N3[C@@H]([C@@H](C3=O)NC(=O)/C(=N/OC)/C4=CSC(=N4)N)SC2)C(=O)OCOC(=O)C(C)(C)C	0	inactive	0.954
3059	C1=CC(=C(C=C1C2=C(C=C(C=C2)F)F)C(=O)O)O	0	inactive	0.541
17506	CCNCC.C1=CC(=C(C=C1O)S(=O)(=O)O)O	0	inactive	0.862
54686904	CC(C)(C)NCC(=O)NC1=CC(=C2C[C@H]3C[C@H]4[C@@H](C(=O)C(=C([C@]4(C(=O)C3=C(C2=C1O)O)O)O)C(=O)N)N(C)C)N(C)C	0	inactive	0.935
9798098	CC1(O[C@@H]2[C@H]([C@H](O[C@@H]2O1)[C@@H](CO)O)OCCCN(C)C)C.Cl	0	inactive	0.744
4237	COC1=CC=C(C=C1)C2=C(ON=C2C3=CC=C(C=C3)OC)CC(=O)O	1	active	0.66
68304	CCCCOC1=CC=C(C=C1)C(=O)CCN2CCCCC2.Cl	0	inactive	0.518
66069	CN(C)CCCN1C2=CC=CC=C2SC3=C1C=C(C=C3)C(F)(F)F.Cl	1	active	0.878
2337	CCOC(=O)C1=CC=C(C=C1)N	0	inactive	0.867
10224595	C1CCN(C[C@@H](C1)N)C2=C(C=C3C(=C2Cl)N(C=C(C3=O)C(=O)O)C4CC4)F.Cl	1	active	0.509
3371	C1=CC=C(C(=C1)C(=O)O)NC2=CC=CC(=C2)C(F)(F)F	0	inactive	0.693
5560	C1=C2C(=CC(=C1Cl)S(=O)(=O)N)S(=O)(=O)NC(N2)C(Cl)Cl	0	inactive	0.638
6234	C1[C@H](C(=O)NO1)N	0	inactive	0.932
6604492	CN1[C@@H]2CC[C@H]1CC(C2)OC3C4=CC=CC=C4CCC5=CC=CC=C35.C(C(=O)O)C(CC(=O)O)(C(=O)O)O	0	inactive	0.778
23681233	CCCCCN(CCCCC)C(=O)C(CCC(=O)[O-])NC(=O)C1=CC(=C(C=C1)Cl)Cl.[Na+]	0	inactive	0.897
5702062	CC(=O)O.C1=CC(=C(C(=C1)Cl)/C=N/N=C(N)N)Cl	0	inactive	0.77
2449	CC1=C(C(=O)C(=C(C1=O)C)C(CCCCCC(=O)O)C2=CC=CC=C2)C	0	inactive	0.631
71399	CN1CCN(CC1)C2=NC3=CC=CC=C3OC4=C2C=C(C=C4)Cl.C(CC(=O)O)C(=O)O	0	inactive	0.815
22529	CN1CCC2=C(C1)C3=CC=CC=C3N2CC4=CC=CC=C4.CN1CCC2=C(C1)C3=CC=CC=C3N2CC4=CC=CC=C4.C1=CC2=C(C=CC=C2S(=O)(=O)O)C(=C1)S(=O)(=O)O	1	active	0.726
3724	CC(=O)N(CC(CN(C1=C(C(=C(C(=C1I)C(=O)NCC(CO)O)I)C(=O)NCC(CO)O)I)C(=O)C)O)C2=C(C(=C(C(=C2I)C(=O)NCC(CO)O)I)C(=O)NCC(CO)O)I	0	inactive	0.757
53232	CC[C@H](C)C(=O)O[C@H]1C[C@H](C=C2[C@H]1[C@H]([C@H](C=C2)C)CC[C@@H]3C[C@H](CC(=O)O3)O)C	0	inactive	0.885
5281032	CN1CCN(CC1)CCCN2C3=C(SC4=CC=CC=C24)C=CC(=C3)Cl.C(=C\C(=O)O)\C(=O)O.C(=C\C(=O)O)\C(=O)O	1	active	0.705
219078	CC(=O)N[C@H](COC)C(=O)NCC1=CC=CC=C1	1	active	0.909
40399	C1=CC(=C(C(=C1C(=O)C2=CC(=C(C(=C2)O)O)O)O)O)O	1	active	0.827
155290	CN1CCOC(C2=CC=CC=C2C1)C3=CC=CC=C3.Cl	0	inactive	0.528
6420036	COC1=CC=CC=C1N2CCN(CC2)CCCCNC(=O)C3=CC4=CC=CC=C4C=C3.Cl.Cl	1	active	0.859
123601	CC(C)(C)NC[C@@H](C1=CC(=C(C=C1)O)CO)O.Cl	0	inactive	0.87
9939627	CC(C)[C@@H](CC1=CC(=C(C=C1)OC)OCCCOC)C[C@@H]([C@H](C[C@@H](C(C)C)C(=O)NCC(C)(C)C(=O)N)O)N.C(=C/C(=O)O)\C(=O)O	0	inactive	0.609
9367	CC(C)NNC(=O)C1=CC=NC=C1.OP(=O)(O)O	0	inactive	0.723
2756	CC1=C(N=CN1)CSCCNC(=NC)NC#N	0	inactive	0.903
2722	C1=CC2=C(C(=C(C=C2Cl)Cl)O)N=C1	1	active	0.556
51040	CC(C)(C)C1=CC=C(C=C1)C(=O)CC(=O)C2=CC=C(C=C2)OC	1	active	0.586
60953	CCCCCOC(=O)NC1=NC(=O)N(C=C1F)[C@H]2[C@@H]([C@@H]([C@H](O2)C)O)O	1	active	0.803
2468	CCCCN=C(N)N=C(N)N	0	inactive	0.809
72172	CC(C)C[C@@H](C(=O)O)NC(=O)[C@H]([C@@H](CC1=CC=CC=C1)N)O	0	inactive	0.726
10309252	C(CNCCNCCNCCN)N.Cl.Cl.Cl.Cl.Cl	1	active	0.563
107807	CCC[C@@H](C(=O)OCC)N[C@@H](C)C(=O)N1[C@H]2CCCC[C@H]2C[C@H]1C(=O)O	0	inactive	0.839
24721103	C[C@]1(CO[C@H]([C@@H]([C@@H]1NC)O)O[C@@H]2[C@H](C[C@H]([C@@H]([C@@H]2O)OC3C(CC=C(O3)CN)N)N)N)O.OS(=O)(=O)O	0	inactive	0.758
62935	C1CN(CCN1CCCN2C(=O)N3C=CC=CC3=N2)C4=CC(=CC=C4)Cl.Cl	1	active	0.814
6420013	COC1=CC(=C(C(=C1)OC)C(=O)CCCN2CCCC2)OC.Cl	0	inactive	0.744
3365	C1=CC(=C(C=C1F)F)C(CN2C=NC=N2)(CN3C=NC=N3)O	0	inactive	0.787
9865387	CN(CCOC1=CC=C(C=C1)CC2C(=O)NC(=O)S2)C3=CC=CC=N3.Cl	0	inactive	0.61
161803	C1CN(CCN1CC2=CC3=C(C=C2)OCO3)C(=O)COC4=CC=C(C=C4)Cl.Cl	1	active	0.919
21700	CCC(=O)OCC(=O)[C@]1([C@H](C[C@@H]2[C@@]1(C[C@@H]([C@]3([C@H]2CCC4=CC(=O)C=C[C@@]43C)Cl)O)C)C)OC(=O)CC	0	inactive	0.933
78094	CC1=C(C(=CC=C1)C(=O)O)OC(=O)C	0	inactive	0.859
23668834	CC1([C@@H](N2[C@H](S1)[C@@H](C2=O)NC(=O)CC3=CC=CC=C3)C(=O)[O-])C.[Na+]	0	inactive	0.802
4912	CC(C)(C)C1=CC(=CC(=C1O)C(C)(C)C)SC(C)(C)SC2=CC(=C(C(=C2)C(C)(C)C)O)C(C)(C)C	1	active	0.757
71926	COC1=[N+](N=CC(=C1)N)C2=CC=CC=C2.COS(=O)(=O)[O-]	1	active	0.674
19266	CC(=O)NC1=CC=C(C=C1)C(=O)O	0	inactive	0.803
2541	CCOC1=NC2=CC=CC(=C2N1CC3=CC=C(C=C3)C4=CC=CC=C4C5=NNN=N5)C(=O)O	0	inactive	0.978
5790	C1[C@@H]([C@H](O[C@H]1N2C=C(C(=O)NC2=O)F)CO)O	0	inactive	0.817
12124	CC(=O)NC1=CC(=CC=C1)O	1	active	0.685
168993	CN1CCC(=C2C3=C(CCC4=CC=CC=C42)SC=C3)CC1.C(C(C(=O)O)O)C(=O)O	0	inactive	0.565
904	CC(=O)NC1=CC=CC=C1	1	active	0.746
2391	CC(=O)OC1=CC=C(C=C1)C(C2=CC=C(C=C2)OC(=O)C)C3=CC=CC=N3	1	active	0.855
5803	C1=CC(=C(C=C1OC2=C(C=C(C=C2I)CC(=O)O)I)I)O	0	inactive	0.848
66065	COC1=C(C=C2C(=C1O)[C@H]3[C@@H]([C@H]([C@@H]([C@H](O3)CO)O)O)OC2=O)O	0	inactive	0.69
9588170	CO/N=C/1\CN(CC1CN)C2=C(C=C3C(=O)C(=CN(C3=N2)C4CC4)C(=O)O)F.CS(=O)(=O)O	0	inactive	0.875
49787020	C[C@@H]1C/C=C/C=C/[C@@H]([C@@H](C[C@@H]([C@@H]([C@H]([C@@H](CC(=O)O1)OC(=O)C)OC)O[C@H]2[C@@H]([C@H]([C@@H]([C@H](O2)C)O[C@H]3C[C@@]([C@H]([C@@H](O3)C)O)(C)O)N(C)C)O)CC=O)C)O[C@H]4CC[C@@H]([C@H](O4)C)N(C)C	0	inactive	0.794
25137775	C1CCN(CC1)CCC(C2C[C@H]3C[C@@H]2C=C3)(C4=CC=CC=C4)O.Cl	0	inactive	0.692
6420038	CC(=O)C1=CC2=C(C=C1)SC3=CC=CC=C3N2CCCN(C)C.C(=C\C(=O)O)\C(=O)O	0	inactive	0.679
5092	COC1=C(C=C(C=C1)C2CC(=O)NC2)OC3CCCC3	1	active	0.578
71412	CC(CCC1=CC=CC=C1)NCC(C2=CC(=C(C=C2)O)C(=O)N)O.Cl	0	inactive	0.837
3397	CC(C)C(=O)NC1=CC(=C(C=C1)[N+](=O)[O-])C(F)(F)F	1	active	0.779
13456556	CC1=CC(=NC(=N1)[N-]S(=O)(=O)C2=CC=C(C=C2)N)C.[Na+]	0	inactive	0.964
6674	C[C@H](CCC(=O)O)[C@H]1CC[C@@H]2[C@@]1(C(=O)C[C@H]3[C@H]2C(=O)C[C@H]4[C@@]3(CCC(=O)C4)C)C	0	inactive	0.843
5337997	C1=CC(=CC=C1C(=O)N/N=C/C2=CC=C(O2)[N+](=O)[O-])O	1	active	0.93
64715	CC[C@H](C)C(=O)O[C@H]1CCC=C2[C@H]1[C@H]([C@H](C=C2)C)CC[C@@H]3C[C@H](CC(=O)O3)O	0	inactive	0.895
15565709	CCN1CCC[C@H]1CNC(=O)C2=C(C=CC(=C2OC)Br)OC.Cl	1	active	0.691
17134	COC1=C(N=CN=C1OC)NS(=O)(=O)C2=CC=C(C=C2)N	1	active	0.535
2720	C1=C2C(=CC(=C1Cl)S(=O)(=O)N)S(=O)(=O)N=CN2	1	active	0.843
8667	CN(C)CCN(CC1=CC=CS1)C2=CC=CC=N2.Cl	1	active	0.887
4754	CCOC1=CC=C(C=C1)NC(=O)C	1	active	0.856
181978	C([C@@H]1[C@H]([C@@H]([C@H]([C@H](O1)O[C@@H]2[C@@H]([C@H]([C@@H]([C@H](O2)CO)O)O)O)O)O)O)O.O.O	0	inactive	0.651
5233	CC(C)COC(=O)OCN1C(=O)CN(CC1=O)CCN2CC(=O)N(C(=O)C2)COC(=O)OCC(C)C	0	inactive	0.715
5311217	CCOC(=O)C1=C(NC(=C(C1C2=CC=CC=C2/C=C/C(=O)OC(C)(C)C)C(=O)OCC)C)C	0	inactive	0.747
54360	CN1CCCC(CC1)N2C(=O)C3=CC=CC=C3C(=N2)CC4=CC=C(C=C4)Cl.Cl	1	active	0.78
34359	C[C@](CC1=CC(=C(C=C1)O)O)(C(=O)O)NN	0	inactive	0.987
57469	CC(C)CN1C=NC2=C1C3=CC=CC=C3N=C2N	0	inactive	0.718
2519	CN1C=NC2=C1C(=O)N(C(=O)N2C)C	0	inactive	0.876
4205	CN1CCN2C(C1)C3=CC=CC=C3CC4=C2N=CC=C4	0	inactive	0.759
5090	CS(=O)(=O)C1=CC=C(C=C1)C2=C(C(=O)OC2)C3=CC=CC=C3	1	active	0.787
213039	CC(C)CN(C[C@H]([C@H](CC1=CC=CC=C1)NC(=O)O[C@H]2CO[C@@H]3[C@H]2CCO3)O)S(=O)(=O)C4=CC=C(C=C4)N	1	active	0.641
9324	CC(=O)[C@]1(CC[C@@H]2[C@@]1(CC[C@H]3[C@H]2C=C(C4=CC(=O)CC[C@]34C)Cl)C)OC(=O)C	0	inactive	0.887
102011	CC(=O)[C@@]12[C@@H](C[C@@H]3[C@@]1(CC[C@H]4[C@H]3CCC5=CC(=O)CC[C@]45C)C)OC(O2)(C)C6=CC=CC=C6	0	inactive	0.824
19910	C1=CC2=C(C=CC(=C2N=C1)O)[N+](=O)[O-]	1	active	0.815
12856838	CN1C(=NN=N1)SCC2=C(N3[C@@H]([C@@](C3=O)(NC(=O)[C@@H](C4=CC=C(C=C4)O)C(=O)[O-])OC)OC2)C(=O)[O-].[Na+].[Na+]	0	inactive	0.925
6114	CC(C[N+](C)(C)C)OC(=O)C.[Cl-]	0	inactive	0.711
3045381	CN(CCCN1CCC2=CC(=C(C=C2CC1=O)OC)OC)C[C@H]3CC4=CC(=C(C=C34)OC)OC.Cl	1	active	0.789
68727	CCCN(CCC)CCC1=C2CC(=O)NC2=CC=C1.Cl	1	active	0.797
55891	CCC(=O)OC(C(C)C)OP(=O)(CCCCC1=CC=CC=C1)CC(=O)N2C[C@@H](C[C@H]2C(=O)O)C3CCCCC3	0	inactive	0.785
20848878	C1[C@@H]([C@H]([C@@H]([C@H]([C@@H]1NC(=O)[C@H](CCN)O)O[C@@H]2[C@@H]([C@H]([C@@H]([C@H](O2)CO)O)N)O)O)O[C@@H]3[C@@H]([C@H]([C@@H]([C@H](O3)CN)O)O)O)N.O.O	1	active	0.698
68385	CN(C)CCOC1=CC=C(C=C1)CNC(=O)C2=CC(=C(C(=C2)OC)OC)OC.Cl	1	active	0.7
51371415	C1[C@H]([C@@H]([C@H](C([C@H]1N)O[C@@H]2[C@@H]([C@H]([C@@H]([C@H](O2)CN)O)O)N)O[C@H]3[C@@H]([C@@H]([C@H](O3)CO)O)O)O)N.OS(=O)(=O)O	1	active	0.549
114817	CC1=C(C(=CC=C1)C)NC(=O)CC23CCCN2CCC3.Cl	1	active	0.76
5702144	CC1=CC=C(C=C1)N(CC2=NCCN2)C3=CC(=CC=C3)O.Cl	1	active	0.745
6419915	COC1=CC(=CC(=C1OC)OC)C(=O)OCCCN2CCCN(CC2)CCCOC(=O)C3=CC(=C(C(=C3)OC)OC)OC.Cl.Cl	0	inactive	0.72
21124775	CC1=C(N2[C@@H]([C@@H](C2=O)NC(=O)[C@@H](C3=CCC=CC3)N)SC1)C(=O)O.O	0	inactive	0.952
56959	CC1=C(C(=CC=C1)C)NC(=O)CN2CCN(CC2)CC(COC3=CC=CC=C3OC)O	0	inactive	0.746
4781	CCCCC1C(=O)N(N(C1=O)C2=CC=CC=C2)C3=CC=CC=C3	0	inactive	0.571
2942	CN(C)N=NC1=C(NC=N1)C(=O)N	0	inactive	0.945
65483	CCC1(CCCCN(C1)C)C2=CC(=CC=C2)O.Cl	0	inactive	0.617
5505	CCCCNC(=O)NS(=O)(=O)C1=CC=C(C=C1)C	0	inactive	0.618
6314	CCN(CC)CC(=O)NC1=C(C=CC=C1C)C.Cl	1	active	0.727
8574	CC(=O)NS(=O)(=O)C1=CC=C(C=C1)NC(=O)C2=CC=CC=C2C(=O)O	0	inactive	0.907
54840	CC1=CC=CC=C1O[C@H](CCNC)C2=CC=CC=C2.Cl	0	inactive	0.791
6917719	C[C@@H](C(=O)N1CCC[C@H]1C(=O)O)N[C@@H](CCC2=CC=CC=C2)C(=O)O.O.O	0	inactive	0.783
5332	COC1=NC=NC(=C1)NS(=O)(=O)C2=CC=C(C=C2)N	0	inactive	0.575
8955	CC(=O)[C@H]1CC[C@@H]2[C@@]1(CC[C@H]3[C@H]2CC=C4[C@@]3(CC[C@@H](C4)O)C)C	0	inactive	0.868
5282408	CN1CCC(=C2C3=C(C(=O)CC4=CC=CC=C42)SC=C3)CC1.C(=C/C(=O)O)\C(=O)O	0	inactive	0.541
2723754	C1CCC2=NC3=CC=CC=C3C(=C2C1)N.Cl	1	active	0.767
64927	CCN(CC)CCCC(C)NC1=C2C=CC(=CC2=NC=C1)Cl.OP(=O)(O)O.OP(=O)(O)O	1	active	0.911
6419869	CC[C@H](C)[C@@H]1[C@H](C=C[C@@]2(O1)C[C@@H]3C[C@H](O2)C/C=C(/C([C@H](/C=C/C=C/4\CO[C@H]5[C@@]4([C@@H](C=C([C@H]5O)C)C(=O)O3)O)C)O[C@H]6C[C@@H](C([C@@H](O6)C)O[C@H]7C[C@@H]([C@H]([C@@H](O7)C)O)OC)OC)\C)C	0	inactive	0.877
3742	CC(=O)N(C)C1=C(C(=C(C(=C1I)C(=O)NCC(=O)NC2=C(C(=C(C(=C2I)C(=O)O)I)C(=O)NCCO)I)I)C(=O)NC)I	0	inactive	0.931
6604100	C1C(=NC(=O)N1/N=C/C2=CC=C(O2)C3=CC=C(C=C3)[N+](=O)[O-])[O-].[Na+]	0	inactive	0.881
5756	C[C@]12CC[C@H]3[C@H]([C@@H]1C[C@H]([C@@H]2O)O)CCC4=C3C=CC(=C4)O	0	inactive	0.805
5883	CC[N+](C)(CC)CCOC(=O)C1C2=CC=CC=C2OC3=CC=CC=C13.[Br-]	0	inactive	0.977
135413496	C1=CC(=CC=C1C(=O)NCCC(=O)[O-])N=NC2=CC(=C(C=C2)[O-])C(=O)O.[Na+].[Na+]	0	inactive	0.979
447043	CC[C@@H]1[C@@]([C@@H]([C@H](N(C[C@@H](C[C@@]([C@@H]([C@H]([C@@H]([C@H](C(=O)O1)C)O[C@H]2C[C@@]([C@H]([C@@H](O2)C)O)(C)OC)C)O[C@H]3[C@@H]([C@H](C[C@H](O3)C)N(C)C)O)(C)O)C)C)C)O)(C)O	0	inactive	0.604
26758	C[C@H](CC1=CC=CC=C1)N(C)CC#C.Cl	0	inactive	0.96
656667	CC1=C([C@H](C(=C(N1)C)C(=O)O[C@@H]2CCCN(C2)CC3=CC=CC=C3)C4=CC(=CC=C4)[N+](=O)[O-])C(=O)OC.Cl	0	inactive	0.805
247839	C[C@H]1C[C@H]2[C@@H]3CC[C@@H]([C@]3(C[C@@H]([C@@H]2[C@@]4(C1=CC(=O)CC4)C)O)C)C(=O)C	0	inactive	0.82
3341	C1CNCC(C2=CC(=C(C(=C21)Cl)O)O)C3=CC=C(C=C3)O	1	active	0.555
65394	C1=CC=C(C(=C1)CC(=O)O)OC2=C(C=C(C=C2)Cl)Cl	0	inactive	0.901
5887	CN(C)CCCN1C2=CC=CC=C2SC3=CC=CC=C31.Cl	1	active	0.877
3647	C1NC2=C(C=C(C(=C2)C(F)(F)F)S(=O)(=O)N)S(=O)(=O)N1	0	inactive	0.81
8695	CCCCNC1=CC=C(C=C1)C(=O)OCCN(C)C.Cl	0	inactive	0.507
26964	C1=CC(=C(C(=C1CNNC(=O)C(CO)N)O)O)O.Cl	0	inactive	0.768
33478	CC1([C@@H](N2[C@H](S1)[C@@H](C2=O)NC(=O)[C@@H](C3=CC=CC=C3)N)C(=O)OCOC(=O)C(C)(C)C)C	0	inactive	0.528
68591	CC1=C(C=CC(=C1)N2C(=O)NC(=O)N(C2=O)C)OC3=CC=C(C=C3)SC(F)(F)F	1	active	0.789
5857	C[C@]12CC[C@H]3[C@H]([C@@H]1CC[C@]2(C#C)O)CCC4=CCCC[C@H]34	0	inactive	0.981
33613	CC1([C@@H](N2[C@H](S1)[C@@H](C2=O)NC(=O)[C@@H](C3=CC=C(C=C3)O)N)C(=O)O)C	0	inactive	0.551
108173	CC1=C(C(=CC=C1)C)NC(=O)C(C)N.Cl	1	active	0.696
656590	CN1CCCN(CC1)C(C2=CC=CC=C2)C3=CC=C(C=C3)Cl.Cl.Cl	1	active	0.786
23667300	CO[C@@]1([C@@H]2N(C1=O)C(=C(CS2)COC(=O)N)C(=O)[O-])NC(=O)CC3=CC=CS3.[Na+]	0	inactive	0.98
11224	CC(C1=CC=CC=C1)(C2=CC=CC=N2)OCCN(C)C.C(CC(=O)O)C(=O)O	0	inactive	0.773
64713	CC1=CC(=CC=C1)CN2CCN(CC2)C(C3=CC=CC=C3)C4=CC=C(C=C4)Cl.Cl.Cl	1	active	0.923
11957654	CN1CCN(CC1)C2CC3=CC=CC=C3SC4=C2C=C(C=C4)Cl.C(=C\C(=O)O)\C(=O)O	0	inactive	0.516
91268	CN1C2=C(C(=O)N(C1=O)C)NC=N2.O	0	inactive	0.849
80311	CN(C)CCN(CC1=CC=C(C=C1)Cl)C2=CC=CC=N2.Cl	1	active	0.827
6434144	CN1CCCN=C1/C=C/C2=CC=CS2.[C@@H]([C@H](C(=O)O)O)(C(=O)O)O	0	inactive	0.604
2950	C1=CC2=C(C(=C1)O)C(=O)C3=C(C2=O)C=CC=C3O	1	active	0.679
3673	CC(C)CC1=CC=C(C=C1)C(C)C(=O)OCC2=CC=CC=N2	1	active	0.537
5702220	CN(CC1=C(C(=CC(=C1)Br)Br)N)C2CCCCC2.Cl	1	active	0.831
3032303	C[C@]12CC[C@H]3[C@H]([C@@H]1CC[C@]2(C)O)CC[C@@H]4[C@@]3(C/C(=C\O)/C(=O)C4)C	0	inactive	0.779
11273	C[C@]12CCC(=O)C(=C1CC[C@@H]3[C@@H]2CC[C@]4([C@H]3CCC4=O)C)O	0	inactive	0.796
5281069	C[C@@](C1=CC=CC=C1)(C2=CC=C(C=C2)Cl)OCC[C@H]3CCCN3C.C(=C/C(=O)O)\C(=O)O	0	inactive	0.561
5311412	CCC(=O)[C@]1([C@@H](C[C@@H]2[C@@]1(C[C@@H]([C@H]3[C@H]2CCC4=CC(=O)C=C[C@]34C)O)C)C)C	0	inactive	0.806
51358375	CC1=NC=C(C(=N1)N)CN(C=O)/C(=C(\CCOC(=O)C2=CC=CC=C2)/SS/C(=C(/C)\N(CC3=CN=C(N=C3N)C)C=O)/CCOC(=O)C4=CC=CC=C4)/C	0	inactive	0.924
3759	CC1=CC(=NO1)C(=O)NNCC2=CC=CC=C2	1	active	0.938
3338	CCCCC(C1=CC=CC=C1)O	0	inactive	0.973
6169	COC(=O)[C@H]1[C@H](CC[C@@H]2[C@@H]1C[C@H]3C4=C(CCN3C2)C5=CC=CC=C5N4)O.Cl	0	inactive	0.744
54686764	CN(C)[C@H]1[C@@H]2C[C@@H]3[C@@H](C4=C(C=CC(=C4C(=C3C(=O)[C@@]2(C(=C(C1=O)C(=O)N)O)O)O)O)Cl)O.Cl	0	inactive	0.863
4994	CCC1(C(=O)C=CNC1=O)CC	0	inactive	0.735
3362	CCC(=O)C1=C(C=C(C=C1O)O)O	0	inactive	0.914
9853053	C1CN(CCC1NC(=O)C2=CC=CC=C2C3=CC=C(C=C3)C(F)(F)F)CCCCC4(C5=CC=CC=C5C6=CC=CC=C64)C(=O)NCC(F)(F)F	1	active	0.873
2187	CC(C)(C#N)C1=CC(=CC(=C1)CN2C=NC=N2)C(C)(C)C#N	1	active	0.541
28693	CN1C[C@@H](C[C@H]2[C@H]1CC3=CN(C4=CC=CC2=C34)C)CNC(=O)OCC5=CC=CC=C5	0	inactive	0.878
68624	CCN1C=C(C(=O)C2=CC(=C(C(=C21)F)N3CCNC(C3)C)F)C(=O)O.Cl	0	inactive	0.615
47896	CN(C)CCN1C(=NN=N1)SCC2=C(N3[C@@H]([C@@H](C3=O)NC(=O)CC4=CSC(=N4)N)SC2)C(=O)O.Cl.Cl	0	inactive	0.935
13579832	COC1=C(C(=C(C=C1)CN2CCN(CC2)C(C3=CC=C(C=C3)F)C4=CC=C(C=C4)F)OC)OC.Cl	1	active	0.825
657349	CC[C@H]1[C@H](COC1=O)CC2=CN=CN2C.[N+](=O)(O)[O-]	0	inactive	0.773
13109	CC[C@]12CC[C@H]3[C@H]([C@@H]1CC[C@]2(C#C)O)CCC4=CC(=O)CC[C@H]34	0	inactive	0.976
43231	C1=C(C(=CC(=C1N)S(=O)(=O)N)S(=O)(=O)N)C(=C(Cl)Cl)Cl	0	inactive	0.816
10695961	CC(=O)OCC1=C(N2[C@@H]([C@@H](C2=O)NC(=O)/C(=N\OC)/C3=CSC(=N3)N)SC1)C(=O)[O-].[Na+]	0	inactive	0.993
60198	C[C@]12CC[C@H]3[C@H]([C@@H]1CCC2=O)CC(=C)C4=CC(=O)C=C[C@]34C	0	inactive	0.823
392622	CC(C)C1=NC(=CS1)CN(C)C(=O)N[C@@H](C(C)C)C(=O)N[C@@H](CC2=CC=CC=C2)C[C@@H]([C@H](CC3=CC=CC=C3)NC(=O)OCC4=CN=CS4)O	1	active	0.796
167980	CN1C(=CC(=O)N(C1=O)C)NCCCN2CCN(CC2)C3=CC=CC=C3OC.Cl	0	inactive	0.561
3965	CC(C1=CC=C(C=C1)CC2CCCC2=O)C(=O)O	0	inactive	0.878
9832292	C[C@@H](CC1=CC=C(C=C1)OC)NC[C@H](C2=CC(=C(C=C2)O)NC=O)O.C[C@@H](CC1=CC=C(C=C1)OC)NC[C@H](C2=CC(=C(C=C2)O)NC=O)O.C(=C/C(=O)O)\C(=O)O	1	active	0.523
5284585	C1CC(=C(N2[C@H]1[C@@H](C2=O)NC(=O)[C@@H](C3=CC=CC=C3)N)C(=O)O)Cl	0	inactive	0.934
6172	CC[N+](CC)(CC)CCOC1=C(C(=CC=C1)OCC[N+](CC)(CC)CC)OCC[N+](CC)(CC)CC.[I-].[I-].[I-]	0	inactive	0.986
9703	CC(C)NC(=O)C1=CC=C(C=C1)CNNC.Cl	1	active	0.628
3394	CC(C1=CC(=C(C=C1)C2=CC=CC=C2)F)C(=O)O	0	inactive	0.923
67412	C1=C(NN=C1)CCN.Cl.Cl	0	inactive	0.75
6202	CC1=C(SC=[N+]1CC2=CN=C(N=C2N)C)CCO.Cl.[Cl-]	0	inactive	0.749
8567	CNC[C@@H]([C@H]([C@@H]([C@@H](CO)O)O)O)O	0	inactive	0.828
146047987	CC(C)C1=C(C=C2C(=C1)CC[C@@H]3[C@@]2(CCC[C@@]3(C)C(=O)O)C)S(=O)(=O)O.O.O.O.O.O.[Na+]	0	inactive	0.759
23682228	CC[C@H]([C@H]1CC[C@@H]([C@@H](O1)[C@@H](C)[C@@H]([C@H](C)C(=O)[C@H](CC)[C@@H]2[C@H](C[C@H](C3(O2)C=C[C@H]([C@@]4(O3)CC[C@@](O4)(C)[C@H]5CC[C@@]([C@@H](O5)C)(CC)O)O)C)C)O)C)C(=O)[O-].[Na+]	0	inactive	0.618
4737	CCCC(C)C1(C(=O)NC(=O)NC1=O)CC	1	active	0.526
64740	C[C@@H]1CC(=O)[C@]2([C@@H](O1)O[C@@H]3[C@H]([C@@H]([C@@H]([C@@H]([C@H]3O2)NC)O)NC)O)O.Cl.Cl	0	inactive	0.816
443894	CC1=CC=CC=C1C(=O)NC2=CC(=C(C=C2)C(=O)N3CCC[C@H](C4=C3C=CC(=C4)Cl)O)C	1	active	0.787
3291	CCC1(CC(=O)NC1=O)C	0	inactive	0.629
102484	C1=CC(=CC=C1C(CN)O)O.Cl	0	inactive	0.844
5281613	C[C@H]1[C@@H]([C@H]([C@H]([C@@H](O1)OC[C@@H]2[C@H]([C@@H]([C@H]([C@@H](O2)OC3=CC(=C4C(=C3)OC(=CC4=O)C5=CC(=C(C=C5)OC)O)O)O)O)O)O)O)O	1	active	0.677
441384	C1CC1NC2=C3C(=NC(=N2)N)N(C=N3)[C@@H]4C[C@@H](C=C4)CO.C1CC1NC2=C3C(=NC(=N2)N)N(C=N3)[C@@H]4C[C@@H](C=C4)CO.OS(=O)(=O)O	0	inactive	0.705
6883	C1[C@H]([C@@H]2[C@H](O1)[C@H](CO2)O[N+](=O)[O-])O[N+](=O)[O-]	0	inactive	0.605
72894	C1=CC=C(C(=C1)N)S(=O)(=O)N	0	inactive	0.818
68647	CC1=NC=CN1CC2CCC3=C(C2=O)C4=CC=CC=C4N3C.Cl	0	inactive	0.583
441307	CCCC(=O)NC1=CC(=C(C=C1)OCC(CNC(C)C)O)C(=O)C.Cl	0	inactive	0.729
4493	CC1(C(=O)N(C(=O)N1)C2=CC(=C(C=C2)[N+](=O)[O-])C(F)(F)F)C	0	inactive	0.837
6603542	CN/C(=C/[N+](=O)[O-])/NCCSCC1=CC=C(O1)CN(C)C.Cl	1	active	0.739
2378	C1=CC=C(C=C1)C2=CC=C(C=C2)C(C3=CC=CC=C3)N4C=CN=C4	1	active	0.629
34632	CCOC(=O)NC1=CC2=C(C=C1)SC3=CC=CC=C3N2C(=O)CCN4CCOCC4.Cl	1	active	0.708
3767	C1=CN=CC=C1C(=O)NN	0	inactive	0.671
5702001	CCOC(=O)O[C@H]([C@H]1C[C@@H]2CCN1C[C@@H]2C=C)C3=C4C=C(C=CC4=NC=C3)OC	0	inactive	0.714
14130	CCOC1=CC=C(C=C1)NC(=O)CC(C)O	1	active	0.603
3132	C1=CC=C(C=C1)CC(CS)C(=O)NCC(=O)O	0	inactive	0.853
15250	CC(C)CC1=CC=C(C=C1)CC(=O)O	0	inactive	0.76
4990	CNC(=O)OCC1=NC(=CC=C1)COC(=O)NC	1	active	0.775
28871	C1=CC=C(C=C1)C2=NC(=C(S2)CC(=O)O)C3=CC=C(C=C3)Cl	1	active	0.632
5757	C[C@]12CC[C@H]3[C@H]([C@@H]1CC[C@@H]2O)CCC4=C3C=CC(=C4)O	0	inactive	0.818
64747	CC(C1=CC(=CC=C1)OC2=CC=CC=C2)C(=O)[O-].CC(C1=CC(=CC=C1)OC2=CC=CC=C2)C(=O)[O-].O.O.[Ca+2]	0	inactive	0.945
11111	C1=CC(=CC2=NC3=C(C=CC(=C3)N)C=C21)N.OS(=O)(=O)O	1	active	0.521
13000988	C1=CC=C(C=C1)C[C@H](C(=O)O)N.Cl	0	inactive	0.928
161104	C1CCN(CC1)CCOC(C2=CC=CC=C2)C3=CC=C(C=C3)Cl.Cl	1	active	0.769
441308	CC(C)NCC(COC1=CC=C(C=C1)CCOC)O.CC(C)NCC(COC1=CC=C(C=C1)CCOC)O.[C@@H]([C@H](C(=O)O)O)(C(=O)O)O	0	inactive	0.861
23663959	CC1=C(C(=C(C=C1)Cl)NC2=CC=CC=C2C(=O)[O-])Cl.O.[Na+]	0	inactive	0.935
64737	CCCCN1CCCCC1C(=O)NC2=C(C=CC=C2C)C.Cl	1	active	0.676
5281065	CCCCCCCN(CC)CCCC(C1=CC=C(C=C1)NS(=O)(=O)C)O.CCCCCCCN(CC)CCCC(C1=CC=C(C=C1)NS(=O)(=O)C)O.C(=C/C(=O)O)\C(=O)O	1	active	0.641
12492	C[C@@H]1CCC[C@@H](N1NC(=O)C2=CC(=C(C=C2)Cl)S(=O)(=O)N)C	0	inactive	0.836
146047991	CC[C@H](C)[C@@H](C(=O)N[C@@H](CC1=CN=CN1)C(=O)N2CCC[C@H]2C(=O)N[C@@H](CC3=CC=CC=C3)C(=O)O)NC(=O)[C@H](CC4=CC=C(C=C4)O)NC(=O)[C@H](C(C)C)NC(=O)[C@H](CCCN=C(N)N)NC(=O)[C@H](CC(=O)O)N.C(=O)(C(F)(F)F)O	0	inactive	0.65
107952	CC(C)NCC(COC1=CC=C(C=C1)CCOCC2CC2)O.Cl	0	inactive	0.876
25102585	CC1=C(C(=NO1)C2=C(C=CC=C2Cl)F)C(=O)N[C@H]3[C@@H]4N(C3=O)C(C(S4)(C)C)C(=O)[O-].[Na+]	0	inactive	0.856
5284566	CN1[C@@H]2CCC[C@H]1CC(C2)NC(=O)C3=NN(C4=CC=CC=C43)C	0	inactive	0.541
62920	CC(=O)O[C@@H]1[C@@H](SC2=CC=CC=C2N(C1=O)CCN(C)C)C3=CC=C(C=C3)OC.Cl	1	active	0.788
71815	CC1=NC=C(N1CC(C)O)[N+](=O)[O-]	0	inactive	0.853
219099	C1CN(CCN1CCC2=C(C=C3C(=C2)CC(=O)N3)Cl)C4=NSC5=CC=CC=C54.Cl	1	active	0.942
66063	CN1CCC(CC1)OC(C2=CC=CC=C2)C3=CC=CC=C3.Cl	1	active	0.562
71666447	C=CC(CCC(=O)O)N.Cl	0	inactive	0.818
65335	C1CN(CC2=C1SC=C2)CC3=CC=CC=C3Cl.Cl	1	active	0.928
23659	CCN(CC)CCNC(=O)C1=CC(=C(C=C1OC)N)Cl.Cl	0	inactive	0.514
12947	CCN(CCCC(C)NC1=C2C=CC(=CC2=NC=C1)Cl)CCO.OS(=O)(=O)O	1	active	0.836
38853	C[C@](CC1=CC(=C(C=C1)O)O)(C(=O)O)N	0	inactive	0.972
5282402	CN(C)CC/C=C\1/C2=CC=CC=C2COC3=C1C=C(C=C3)CC(=O)O.Cl	0	inactive	0.642
137345966	C1COCCN1/C(=N/C(=N)N)/N.Cl	0	inactive	0.575
5333	C1=CC(=CC=C1N)S(=O)(=O)N	0	inactive	0.797
5281064	CC(C)NCC(COC1=CC=C(C=C1)COCCOC(C)C)O.CC(C)NCC(COC1=CC=C(C=C1)COCCOC(C)C)O.C(=C/C(=O)O)\C(=O)O	0	inactive	0.893
150762	CC1=C(C(C(=C(N1)C)C(=O)OCCN2CCN(CC2)C(C3=CC=CC=C3)C4=CC=CC=C4)C5=CC(=CC=C5)[N+](=O)[O-])C(=O)OC.Cl.Cl	0	inactive	0.572
5282386	CC1=CC(=CC(=C1CC2=NCCN2)C)C(C)(C)C.Cl	1	active	0.747
175540	CC(C)NC[C@@H](COC1=CC=C(C=C1)CC(=O)N)O	0	inactive	0.856
54259	CCC(C)(C)C1=CC=C(C=C1)CC(C)CN2C[C@H](O[C@H](C2)C)C.Cl	1	active	0.728
23675321	CC(=O)OCC1=C(N2[C@@H]([C@@H](C2=O)NC(=O)CC3=CC=CS3)SC1)C(=O)[O-].[Na+]	0	inactive	0.955
6438130	C1=CC(=CC=C1CN2C=CN=C2)/C=C/C(=O)O.Cl	0	inactive	0.542
2794	CC(C)N=C1C=C2C(=NC3=CC=CC=C3N2C4=CC=C(C=C4)Cl)C=C1NC5=CC=C(C=C5)Cl	1	active	0.794
5464092	C=CCN1CC[C@]23[C@@H]4C(=O)CC[C@]2([C@H]1CC5=C3C(=C(C=C5)O)O4)O.Cl	0	inactive	0.64
4883	CC(C)NCC(COC1=CC=C(C=C1)NC(=O)C)O	0	inactive	0.739
104845	CC(=O)[C@H]1CC[C@@H]2[C@@]1(CC(=O)[C@H]3[C@H]2CC[C@@H]4[C@@]3(CC[C@H](C4)O)C)C	0	inactive	0.824
3606	CCC(C1=CC=C(C=C1)O)C(CC)C2=CC=C(C=C2)O	0	inactive	0.681
91273	C1C[C@H]2C[C@@H]1[C@H]3[C@@H]2C(=O)N(C3=O)CCCCN4CCN(CC4)C5=NC=CC=N5	0	inactive	0.762
636402	C[C@]12CC[C@](C[C@H]1C3=CC(=O)[C@@H]4[C@]5(CC[C@@H](C([C@@H]5CC[C@]4([C@@]3(CC2)C)C)(C)C)OC(=O)CCC(=O)[O-])C)(C)C(=O)[O-].[Na+].[Na+]	0	inactive	0.761
62998	C1CC1N2C=C(C(=O)C3=CC(=C(C=C32)N4CCNCC4)F)C(=O)O.O.Cl	0	inactive	0.666
35935	CC(C1=CC(=C(C=C1)N2CC=CC2)Cl)C(=O)O	0	inactive	0.873
60758	CC1=C(N=CN1)CN2CCC3=C(C2=O)C4=CC=CC=C4N3C.Cl	1	active	0.938
3739	C1=C(C(=C(C(=C1I)NC(=O)CCCCC(=O)NC2=C(C=C(C(=C2I)C(=O)O)I)I)I)C(=O)O)I	0	inactive	0.847
443866	CC1=CC=CN2C1=NC=C(C2=O)C3=NN=N[N-]3.[K+]	0	inactive	0.978
443878	CC1=CC(=C(C=C1)O)[C@H](CCN(C(C)C)C(C)C)C2=CC=CC=C2.[C@@H]([C@H](C(=O)O)O)(C(=O)O)O	0	inactive	0.803
444020	C1[C@@H]([C@@H]([C@H]([C@@H]([C@]1(CO)O)O)O)O)NC(CO)CO	0	inactive	0.84
5284441	CC(COC1=CC=CC=C1)N(CCCl)CC2=CC=CC=C2.Cl	1	active	0.555
441130	C[C@@H]1[C@@H]2[C@H](C(=O)N2C(=C1S[C@H]3C[C@H](NC3)C(=O)N(C)C)C(=O)O)[C@@H](C)O	0	inactive	0.883
5388881	C=C1CC[C@]2([C@H]3CC4=C5[C@]2([C@H]1OC5=C(C=C4)O)CCN3CC6CC6)O.Cl	1	active	0.585
6461	C[N+]1(CCCC(C1)OC(=O)C(C2=CC=CC=C2)(C3=CC=CC=C3)O)C.[Br-]	0	inactive	0.987
71172	CC(C)NCC(COC1=CC=CC=C1OCC=C)O.Cl	0	inactive	0.894
5486971	CC(C)C[C@@H](CC(=O)O)CN	0	inactive	0.803
5593	CCN(CC1=CC=NC=C1)C(=O)C(CO)C2=CC=CC=C2	1	active	0.56
3735	CCC(CC1=C(C(=C(C=C1I)I)N)I)C(=O)O	0	inactive	0.93
441374	C1[C@H]([C@@H]([C@H]([C@@H]([C@H]1N)O[C@@H]2[C@@H]([C@H]([C@@H]([C@H](O2)CN)O)O)O)O)O[C@@H]3[C@@H]([C@H]([C@@H]([C@H](O3)CO)O)N)O)N.OS(=O)(=O)O	1	active	0.506
6714003	CC(=O)[C@]1(CC[C@@H]2[C@@]1(CC[C@H]3[C@H]2C=C(C4=CC(=O)C5CC5[C@]34C)Cl)C)OC(=O)C	0	inactive	0.91
4060	CCC1(C(=O)N(C(=O)N1)C)C2=CC=CC=C2	0	inactive	0.86
6419978	C[N+]1([C@@H]2CC(C[C@H]1[C@H]3[C@@H]2O3)OC(=O)[C@H](CO)C4=CC=CC=C4)[O-].Br	0	inactive	0.629
4474062	CN1C=C(C(=O)C2=C1C=C(C=C2)F)S(=O)C	0	inactive	0.804
66062	CN1CCCCC1CCN2C3=CC=CC=C3SC4=C2C=C(C=C4)SC.Cl	1	active	0.803
54726191	C[C@@H]1CCO[C@@H]2N1C(=O)C3=C(C(=O)C(=CN3C2)C(=O)NCC4=C(C=C(C=C4)F)F)O	0	inactive	0.53
71486	CC(C)(C)C(=O)OC1=C(C=C(C=C1)C(CNC)O)OC(=O)C(C)(C)C.Cl	0	inactive	0.801
5330	COC1=NN=C(C=C1)NS(=O)(=O)C2=CC=C(C=C2)N	0	inactive	0.524
610479	CC1=C(C=CC=C1Cl)NC2=CC=CC=C2C(=O)O	0	inactive	0.836
135409471	C[C@@H]([C@@H]([C@H]1CNC2=C(N1)C(=O)NC(=N2)N)O)O.Cl.Cl	1	active	0.652
65557	CC(CC1=CC=CC=C1)NCCC(C2=CC=CC=C2)C3=CC=CC=C3.CC(C(=O)O)O	0	inactive	0.878
5281098	CN(C/C=C/C1=CC=CC=C1)CC2=CC=CC3=CC=CC=C32.Cl	1	active	0.582
656601	CCC(C(C1=C2C=CC(=O)NC2=C(C=C1)O)O)NC(C)C.Cl	0	inactive	0.747
5702285	CC(C)(C)NCC(C1=CC=CC=C1Cl)O.Cl	0	inactive	0.832
27944	C1CSC2=N[C@H](CN21)C3=CC=CC=C3.Cl	1	active	0.605
60063	C1CC1N2C=C(C(=O)C3=CC(=C(C(=C32)Cl)N4CCC(C4)N)F)C(=O)O	0	inactive	0.858
155032	CC(C)(C)NCC(CSC1=NC(=CS1)C2=CC=C(S2)C(=O)N)O.Cl	0	inactive	0.623
15981397	CNCC1=CN(C(=C1)C2=CC=CC=C2F)S(=O)(=O)C3=CN=CC=C3	0	inactive	0.546
9915886	CC(=O)N[C@H]1CCC2=CC(=C(C(=C2C3=CC=C(C(=O)C=C13)SC)OC)OC)O[C@H]4[C@@H]([C@H]([C@@H]([C@H](O4)CO)O)O)O	1	active	0.784
17276	CCOC(=O)[C@](C)(CC1=CC(=C(C=C1)O)O)N.Cl	0	inactive	0.877
65935	CCOC(=O)CC(=O)N1CCSC1COC2=CC=CC=C2OC	0	inactive	0.732
446596	C[C@H]([C@H]1[C@@H](O1)C[C@H]2CO[C@H]([C@@H]([C@@H]2O)O)C/C(=C/C(=O)OCCCCCCCCC(=O)O)/C)[C@H](C)O	1	active	0.835
104769	CC(C)NCC(COC1=CC=C(C=C1)CCC(=O)OC)O.Cl	0	inactive	0.919
4044	CC1=C(C(=CC=C1)NC2=CC=CC=C2C(=O)O)C	0	inactive	0.638
9883259	CCC1=C(NC2=C1C(=O)C(CC2)CN3CCOCC3)C.Cl	1	active	0.506
6419928	C[C@@]12CCN([C@@H]1N(C3=C2C=C(C=C3)OC(=O)NC)C)C.C[C@@]12CCN([C@@H]1N(C3=C2C=C(C=C3)OC(=O)NC)C)C.OS(=O)(=O)O	0	inactive	0.596
64139	C1CC1C#C[C@]2(C3=C(C=CC(=C3)Cl)NC(=O)O2)C(F)(F)F	0	inactive	0.523
64781	CCCCS(=O)(=O)N[C@@H](CC1=CC=C(C=C1)OCCCCC2CCNCC2)C(=O)O.Cl	0	inactive	0.521
4485	CC1=C(C(C(=C(N1)C)C(=O)OC)C2=CC=CC=C2[N+](=O)[O-])C(=O)OC	0	inactive	0.912
155434	CC(=O)NCCCS(=O)(=O)[O-].CC(=O)NCCCS(=O)(=O)[O-].[Ca+2]	0	inactive	0.954
190541	CC(C)(C)NCC(COC1=CC=CC=C1C2CCCC2)O.CC(C)(C)NCC(COC1=CC=CC=C1C2CCCC2)O.OS(=O)(=O)O	0	inactive	0.752
3121	CCCC(CCC)C(=O)O	0	inactive	0.931
6019	CC1=NC=C(C(=C1O)CO)CO.Cl	0	inactive	0.86
71424	CCOC1=CC=CC=C1OCC2CNCCO2.Cl	0	inactive	0.653
68628	C1CSC2=NC(CN21)C3=CC=CC=C3.Cl	1	active	0.605
23663979	CC1([C@@H](N2[C@H](S1)[C@@H](C2=O)NC(=O)[C@@H](C3=CC=CC=C3)N)C(=O)[O-])C.[Na+]	0	inactive	0.803
156418	C[C@H](C1=CC=CC2=CC=CC=C21)NCCCC3=CC(=CC=C3)C(F)(F)F.Cl	1	active	0.944
104838	C[C@H]([C@@H]1[C@H]2CC(=C(N2C1=O)C(=O)O)SCCN=CN)O	0	inactive	0.9
6237	CCC1=C(C2=CC=CC=C2O1)C(=O)C3=CC(=C(C(=C3)I)O)I	1	active	0.75
71384	C[C@@H](CN1CC(=O)NC(=O)C1)N2CC(=O)NC(=O)C2	0	inactive	0.734
107882	CN1CCC2=C3[C@H]1CC4=C(C3=CC=C2)C(=C(C=C4)O)O.CN1CCC2=C3[C@H]1CC4=C(C3=CC=C2)C(=C(C=C4)O)O.O.Cl.Cl	1	active	0.876
9064	C1[C@@H]([C@H](OC2=CC(=CC(=C21)O)O)C3=CC(=C(C=C3)O)O)O	0	inactive	0.825
10357917	CC1=NC=C(C(=N1)N)CN(C=O)/C(=C\2/CCOC(=O)S2)/C	0	inactive	0.947
236702	C[C@@H]1C[C@H]2[C@@H]3CCC4=CC(=O)C=C[C@@]4([C@]3([C@H](C[C@@]2([C@]1(C(=O)COC(=O)C)O)C)O)F)C	0	inactive	0.874
1549008	CC(C)(C)C#C/C=C/CN(C)CC1=CC=CC2=CC=CC=C21	0	inactive	0.97
69923706	CC(COC1=CC=CC=C1)NN.Cl.Cl	0	inactive	0.801
5326	COC1=CN=C(N=C1)NS(=O)(=O)C2=CC=C(C=C2)N	0	inactive	0.835
444030	C1CN(C[C@@H]1C(C2=CC=CC=C2)(C3=CC=CC=C3)C(=O)N)CCC4=CC5=C(C=C4)OCC5.Br	1	active	0.528
5325	CC1=NC(=NC=C1)NS(=O)(=O)C2=CC=C(C=C2)N	0	inactive	0.888
104920	C1CN(CCN1CCCC2=CC=CC=C2)CCOC(C3=CC=C(C=C3)F)C4=CC=C(C=C4)F.Cl.Cl	1	active	0.829
15478	C[C@]12CC[C@@H](C[C@H]1CC[C@@H]3[C@@H]2C[C@H]([C@]4([C@@]3(CC[C@@H]4C5=CC(=O)OC5)O)C)O)O	1	active	0.599
6420045	CCCCCC[C@@H]1[C@H]([C@@H](OC(=O)C([C@H](OC1=O)C)NC(=O)C2=C(C(=CC=C2)NC=O)O)C)OC(=O)CC(C)C	1	active	0.619
3830	C1=COC(=C1)CNC2=NC=NC3=C2NC=N3	1	active	0.605
4107	COC1=CC=CC=C1OCC(COC(=O)N)O	0	inactive	0.967
36294	C1[C@@H]([C@H]([C@@H]([C@H]([C@@H]1N)O[C@@H]2[C@@H]([C@H]([C@@H]([C@H](O2)CO)O)N)O)O)O[C@@H]3[C@@H](C[C@@H]([C@H](O3)CN)O)N)N	0	inactive	0.727
118705500	C[C@H]1/C=C/C=C/C=C/C=C/C=C/C=C/C=C/[C@@H](C[C@H]2[C@@H]([C@H](C[C@](O2)(C[C@H](C[C@H]([C@@H](CC[C@H](C[C@H](CC(=O)O[C@H]([C@@H]([C@@H]1O)C)C)O)O)O)O)O)O)O)C(=O)O)O[C@H]3[C@H]([C@H]([C@@H]([C@H](O3)C)O)N)O	0	inactive	0.746
5482	C1=CC(=C(C=C1Cl)Cl)C(CN2C=CN=C2)OCC3=C(SC=C3)Cl	1	active	0.581
135526515	CCCCCN=C(N)N/N=C/C1=CNC2=C1C=C(C=C2)OC.C(=C/C(=O)O)\C(=O)O	0	inactive	0.51
170367	CC(=O)OC1CN2CCC1CC2.Cl	1	active	0.589
9903	C[C@H](CCC(=O)O)[C@H]1CC[C@@H]2[C@@]1(CC[C@H]3[C@H]2CC[C@H]4[C@@]3(CC[C@H](C4)O)C)C	0	inactive	0.748
92806	CCN(CC)CCOC(=O)C(C1CCCCC1)C2=CC=CC=C2.Cl	0	inactive	0.716
27447	CC1=C(N2[C@@H]([C@@H](C2=O)NC(=O)[C@@H](C3=CC=CC=C3)N)SC1)C(=O)O	0	inactive	0.914
60855	CC(=O)N[C@@H]1[C@H](C=C(O[C@H]1[C@@H]([C@@H](CO)O)O)C(=O)O)N=C(N)N	1	active	0.521
23704143	CCOC1=C(C2=CC=CC=C2C=C1)C(=O)N[C@H]3[C@@H]4N(C3=O)[C@H](C(S4)(C)C)C(=O)[O-].O.[Na+]	0	inactive	0.771
62969	CC(C)C(CCCN(C)CCC1=CC(=C(C=C1)OC)OC)(C#N)C2=CC(=C(C=C2)OC)OC.Cl	1	active	0.865
444795	CC1=C(C(CCC1)(C)C)/C=C/C(=C/C=C/C(=C/C(=O)O)/C)/C	0	inactive	0.903
73440813	C[C@@]1(C(=O)N2[C@H](C(=O)N3CCC[C@H]3[C@@]2(O1)O)CC4=CC=CC=C4)NC(=O)[C@@H]5C[C@H]6[C@@H](CC7=CNC8=CC=CC6=C78)N(C5)C.C[C@@]1(C(=O)N2[C@H](C(=O)N3CCC[C@H]3[C@@]2(O1)O)CC4=CC=CC=C4)NC(=O)[C@@H]5CC6[C@@H](CC7=CNC8=CC=CC6=C78)N(C5)C.C(C(C(=O)O)O)(C(=O)O)O	0	inactive	0.852
108013	C1CC(CCC1NCC2=C(C(=CC(=C2)Br)Br)N)O.Cl	1	active	0.611
91610	CC1(C2=C(C=C(C=C2)OC)C(=O)N(C1=O)CCC3=CC=C(C=C3)S(=O)(=O)NC(=O)NC4CCCCC4)C	0	inactive	0.749
9904	C[C@]12CC[C@H]3[C@H]([C@@H]1CC[C@@H]2O)CCC4=CC(=O)CC[C@H]34	0	inactive	0.827
6420023	C[C@H]1[C@H]([C@@](C[C@@H](O1)O[C@@H]2[C@H]([C@@H]([C@H](O[C@H]2OC3=C4C=C5C=C3OC6=C(C=C(C=C6)[C@H]([C@H](C(=O)N[C@H](C(=O)N[C@H]5C(=O)N[C@@H]7C8=CC(=C(C=C8)O)C9=C(C=C(C=C9O)O)[C@H](NC(=O)[C@H]([C@@H](C1=CC(=C(O4)C=C1)Cl)O)NC7=O)C(=O)O)CC(=O)N)NC(=O)[C@@H](CC(C)C)NC)O)Cl)CO)O)O)(C)N)O.Cl	1	active	0.731
6135	CC(CCCN)NC1=C2C(=CC(=C1)OC)C=CC=N2.OP(=O)(O)O.OP(=O)(O)O	1	active	0.741
938	C1=CC(=CN=C1)C(=O)O	0	inactive	0.818
151536	C[C@H]1[C@@H]([C@H](C[C@H](O1)O[C@H]2C[C@@](CC3=C2C(=C4C(=C3O)C(=O)C5=C(C4=O)C(=CC=C5)OC)O)(C(=O)CO)O)N)O.Cl	0	inactive	0.635
21121983	CC1([C@@H](N2[C@H](S1)[C@@H](C2=O)NC(=O)[C@@H](C3=CC=CC=C3)S(=O)(=O)O)C(=O)O)C.[Na+].[Na+]	0	inactive	0.774
3085082	CCOC(=O)C(C)(CC1=CC(=C(C(=C1)I)OC2=CC(=C(C(=C2)I)O)I)I)N.Cl	0	inactive	0.776
5818	C1=C(NC=N1)CCN.Cl.Cl	0	inactive	0.689
90045	CN(C)CCCSC(=N)N.Cl.Cl	1	active	0.741
10745	CC(=O)OC1=CC=CC=C1C(=O)OC2=CC=CC=C2C(=O)O	0	inactive	0.814
68589	C1=CC(=CC=C1COC(CN2C=CN=C2)C3=C(C=C(C=C3)Cl)Cl)Cl.[N+](=O)(O)[O-]	0	inactive	0.55
6419921	CN(C)CC/C=C/1\C2=CC=CC=C2COC3=CC=CC=C31.Cl	1	active	0.643
5311309	CC(C)C1CCC(CC1)C(=O)N[C@H](CC2=CC=CC=C2)C(=O)O	0	inactive	0.574
5905	C1[C@@H]([C@H](O[C@H]1N2C=C(C(=O)NC2=O)I)CO)O	0	inactive	0.857
16220118	CC1=C(N(C(=C1)CC(=O)[O-])C)C(=O)C2=CC=C(C=C2)Cl.[Na+]	0	inactive	0.957
7184	CCCCOC(=O)C1=CC=C(C=C1)O	0	inactive	0.727
65324	CC(CCC1=CC=C(C=C1)O)NCCC2=CC(=C(C=C2)O)O.Cl	0	inactive	0.73
123630	C[C@@]1([C@@H](N2[C@H](S1(=O)=O)CC2=O)C(=O)O)CN3C=CN=N3	0	inactive	0.873
5281066	CN1CCC(=C2C3=C(C=CC=N3)CCC4=CC=CC=C24)CC1.C(=C\C(=O)O)\C(=O)O.C(=C\C(=O)O)\C(=O)O	1	active	0.594
5344	CC1=C(ON=C1C)NS(=O)(=O)C2=CC=C(C=C2)N	1	active	0.837
657298	CCCC1=CC(=O)NC(=S)N1	1	active	0.644
441302	C[C@]12CC[C@@H](C[C@@H]1CC[C@@H]3[C@@H]2CC[C@]4([C@H]3CCC4=O)C)O	0	inactive	0.855
456389	C1=CC(=CC=C1C(C#N)C2=C(C=C(C=C2Cl)N3C(=O)NC(=O)C=N3)Cl)Cl	1	active	0.574
446598	CCC[C@@H]1C[C@H](N(C1)C)C(=O)N[C@@H]([C@@H]2[C@@H]([C@@H]([C@H]([C@H](O2)SC)O)O)O)[C@H](C)Cl	1	active	0.855
71587	C1CN(CCN1CCCN2C3=CC=CC=C3C=CC4=CC=CC=C42)CCO.Cl.Cl	1	active	0.64
6603149	CNCCCC1C2=CC=CC=C2C=CC3=CC=CC=C13.Cl	0	inactive	0.719
39764	CC(=O)O[C@H]1C[C@@H]2CC[C@@H]3[C@@H]([C@]2(C[C@@H]1N4CCCCC4)C)CC[C@]5([C@H]3C[C@@H]([C@@H]5OC(=O)C)[N+]6(CCCCC6)C)C.[Br-]	0	inactive	0.951
441328	CC(=O)OCC1=C(N2[C@@H]([C@@H](C2=O)N)SC1)C(=O)O	0	inactive	0.993
5284557	C[C@]12CCC(=O)C=C1CC[C@@H]3[C@@H]2CC[C@]4([C@H]3CC[C@]4(C#C)O)C	0	inactive	0.973
443945	CN1C2=CC=CC=C2C(=O)N(C3=CC=CC=C31)CCN(C)C.Cl	1	active	0.797
5355	CCN1CCCC1CNC(=O)C2=C(C=CC(=C2)S(=O)(=O)N)OC	0	inactive	0.893
441362	C1CCNC(C1)C(C2=CC(=NC3=C2C=CC=C3C(F)(F)F)C(F)(F)F)O.Cl	1	active	0.823
667476	C/C=C(/C(=C/C)/C1=CC=C(C=C1)O)\C2=CC=C(C=C2)O	1	active	0.811
60700	CC[C@@]1(C2=C(COC1=O)C(=O)N3CC4=CC5=C(C=CC(=C5CN(C)C)O)N=C4C3=C2)O	0	inactive	0.699
196122	CCOC1[C@@H]([C@H]([C@H](O1)[C@@H](COCC2=CC=CC=C2)OCC3=CC=CC=C3)OCC4=CC=CC=C4)O	0	inactive	0.7
17460	COC1=C(C=CC(=C1)C2=CC(=C(C=C2)N=NC3=C(C4=C(C=C3)C(=CC(=C4N)S(=O)(=O)[O-])S(=O)(=O)[O-])O)OC)N=NC5=C(C6=C(C=C5)C(=CC(=C6N)S(=O)(=O)[O-])S(=O)(=O)[O-])O.[Na+].[Na+].[Na+].[Na+]	0	inactive	0.835
4369270	C[C@]12CC[C@@H](C[C@H]1CC[C@@H]3[C@@H]2CC[C@]4([C@@]3(CC[C@@H]4C5=CC(=O)OC5)O)C)O	1	active	0.578
134044	C[C@H](CCC1=CC=CC=C1)NC[C@@H](C2=CC(=C(C=C2)O)C(=O)N)O	0	inactive	0.922
51371427	C1[C@H]([C@@H]([C@H]([C@@H]([C@H]1N)OC2[C@@H]([C@H]([C@@H]([C@H](O2)CO)O)O)N)O[C@H]3[C@@H]([C@@H]([C@H](O3)CO)O[C@@H]4[C@@H]([C@H]([C@@H]([C@@H](O4)CN)O)O)N)O)O)N.OS(=O)(=O)O	1	active	0.581
107751	CC(=O)SCC(CC1=CC=CC=C1)C(=O)NCC(=O)OCC2=CC=CC=C2	1	active	0.539
21158548	C[C@@H]1C[C@@H]([C@@H]2[C@H](C[C@H]([C@@](O2)(C(=O)C(=O)N3CCCC[C@H]3C(=O)O[C@@H]([C@@H]([C@H](CC(=O)[C@@H](/C=C(\C1)/C)CC=C)O)C)/C(=C/[C@@H]4CC[C@H]([C@@H](C4)OC)O)/C)O)C)OC)OC.O	0	inactive	0.553
444005	CN(C)CC(COC1=CC=CC=C1CCC2=CC(=CC=C2)OC)OC(=O)CCC(=O)O.Cl	0	inactive	0.853
165542	CS(=O)(=O)O.C1CCN(CC1)CCC(C2=CC=CC=C2)(C3=CC=CC=C3)O	1	active	0.846
6419954	CC(=O)[N-]S(=O)(=O)C1=CC=C(C=C1)N.O.[Na+]	0	inactive	0.879
84003	C1CN2C(=CC=C2C(=O)C3=CC=CC=C3)C1C(=O)O.C(C(CO)(CO)N)O	0	inactive	0.939
31195	C(P(=O)(O)[O-])(P(=O)(O)[O-])(Cl)Cl.[Na+].[Na+]	0	inactive	0.986
131204	CC(C)(CO)[C@H](C(=O)NCCCO)O	0	inactive	0.554
5284439	C1CCC(CC1)C(CC2CCCCN2)C3CCCCC3.C(=C\C(=O)O)\C(=O)O	0	inactive	0.582
54682468	C[C@@]1([C@H]2C[C@H]3[C@@H](C(=O)C(=C([C@]3(C(=O)C2=C(C4=C(C=CC(=C41)Cl)O)O)O)O)C(=O)N)N(C)C)O.Cl	0	inactive	0.837
16219921	COC1=CC2=C(C=CN=C2C=C1)[C@@H]([C@H]3C[C@@H]4CCN3C[C@@H]4C=C)O.O.Cl	0	inactive	0.565
3736	CN(CC(CO)O)C(=O)C1=C(C(=C(C(=C1I)C(=O)NCC(CO)O)I)NC(=O)COC)I	0	inactive	0.785
2348	C1=CC=C(C=C1)CC2NC3=CC(=C(C=C3S(=O)(=O)N2)S(=O)(=O)N)Cl	0	inactive	0.646
11368	CC(COC1=CC=CC=C1)NC(C)C(C2=CC=C(C=C2)O)O.Cl	0	inactive	0.881
102678	CCCCC(CC)CN=C(N)NC(=NCCCCCCN=C(N)NC(=NCC(CC)CCCC)N)N.Cl.Cl	1	active	0.803
62884	CC(C(=O)C1=CC(=CC=C1)Cl)NC(C)(C)C.Cl	0	inactive	0.536
3607	CCCCC(CC)CN1CC(CN(C1)CC(CC)CCCC)(C)N	0	inactive	0.742
4677	CC(C)(CO)C(C(=O)NCCC(=O)NCCSSCCNC(=O)CCNC(=O)C(C(C)(C)CO)O)O	0	inactive	0.87
636377	C[C@@H]1[C@@H]2[C@H](C(=O)N2C(=C1S[C@H]3C[C@H](NC3)CNS(=O)(=O)N)C(=O)O)[C@@H](C)O.O	0	inactive	0.963
54405	C1CN=C(N1)NC2=C(C3=NC=CN=C3C=C2)Br.[C@@H]([C@H](C(=O)O)O)(C(=O)O)O	1	active	0.711
134453	CNCCC(C1=CC=CC=C1)OC2=CC=CC=C2OC.Cl	0	inactive	0.823
9363	CCN(CC)C(=O)C1=CC(=C(C=C1)O)OC	1	active	0.535
5878	C[C@]12CC[C@H]3[C@H]([C@@H]1CC[C@]2(C)O)CC[C@@H]4[C@@]3(COC(=O)C4)C	0	inactive	0.744
5702162	CC(C1=CC=CC=C1)NCCC(C2=CC=CC=C2)C3=CC=CC=C3.Cl	1	active	0.511
5578	COC1=CC(=CC(=C1OC)OC)CC2=CN=C(N=C2N)N	0	inactive	0.813
40127	CC(C)(C)NCC(COC1=CC=CC2=C1CCC(=O)N2)O.Cl	0	inactive	0.657
6419992	C1=CC2=C(C=C1OC(F)(F)F)SC(=N2)N.Cl	1	active	0.991
3671	CC(C)C1=NN2C=CC=CC2=C1C(=O)C(C)C	0	inactive	0.616
171548	C1[C@H]2[C@@H]([C@@H](S1)CCCCC(=O)O)NC(=O)N2	1	active	0.694
13266	C1=CC=C(C=C1)CCN=C(N)N=C(N)N.Cl	1	active	0.659
26098	CCCC1C(=O)N2C3=C(C=CC(=C3)C)N=C(N2C1=O)N(C)C	0	inactive	0.643
23679527	CC(C)N1C2=CC=CC=C2C(=C1/C=C/[C@@H](C[C@@H](CC(=O)[O-])O)O)C3=CC=C(C=C3)F.[Na+]	0	inactive	0.937
36314	CC1=C2[C@H](C(=O)[C@@]3([C@H](C[C@@H]4[C@]([C@H]3[C@@H]([C@@](C2(C)C)(C[C@@H]1OC(=O)[C@@H]([C@H](C5=CC=CC=C5)NC(=O)C6=CC=CC=C6)O)O)OC(=O)C7=CC=CC=C7)(CO4)OC(=O)C)O)C)OC(=O)C	0	inactive	0.673
5591	CC1=C(C2=C(CCC(O2)(C)COC3=CC=C(C=C3)CC4C(=O)NC(=O)S4)C(=C1O)C)C	0	inactive	0.527
5702238	CC1=C(C=CC(=C1)C(C)(C)CC(C)(C)C)OCCOCC[N+](C)(C)CC2=CC=CC=C2.[Cl-]	0	inactive	0.712
6419961	C1[C@@H]([C@H]1N)C2=CC=CC=C2.Cl	0	inactive	0.813
5849	C[N+]1(CCCC1)CCCCC[N+]2(CCCC2)C.[C@@H]([C@H](C(=O)[O-])O)(C(=O)O)O.[C@@H]([C@H](C(=O)[O-])O)(C(=O)O)O	0	inactive	0.697
11519741	C1C[N+]2(CCC1[C@H](C2)OC(=O)C(C3=CC=CS3)(C4=CC=CS4)O)CCCOC5=CC=CC=C5.[Br-]	0	inactive	0.953
65495	C1=CC(=CC=C1CSC(CN2C=CN=C2)C3=C(C=C(C=C3)Cl)Cl)Cl.[N+](=O)(O)[O-]	0	inactive	0.789
5284515	C[C@H](CCCC(C)C)[C@H]1CC[C@@H]\2[C@@]1(CCC/C2=C/C=C/3\C[C@H](C[C@@H](C3=C)O)O)C	0	inactive	0.83
6420039	CC1=CC(=C(C=C1OC(=O)C)C(C)C)OCCN(C)C.Cl	1	active	0.817
16760285	C(CC(O)(P(=O)(O)O)P(=O)(O)[O-])CN.[Na+]	0	inactive	0.976
5050	CC1=C(C2=C(C=C1)C3=C(C(=O)C=C(O3)C(=O)OCCC(C)C)C(=O)N2)C	1	active	0.847
71420	CN(C)C(=O)C(CCN1CCC(CC1)(C2=CC=C(C=C2)Cl)O)(C3=CC=CC=C3)C4=CC=CC=C4.Cl	1	active	0.866
62770	C[C@H]1[C@H]([C@H](C[C@@H](O1)O[C@H]2C[C@@](CC3=C2C(=C4C(=C3O)C(=O)C5=C(C4=O)C(=CC=C5)OC)O)(C(=O)C)O)N)O.Cl	0	inactive	0.614
4760	C1=CC=C(C=C1)C2C(=O)C3=CC=CC=C3C2=O	0	inactive	0.785
23670359	CCCCCN(C)CCC(O)(P(=O)(O)O)P(=O)(O)[O-].[Na+]	0	inactive	0.915
91505	CCN(CC)CC#CCOC(=O)C(C1CCCCC1)(C2=CC=CC=C2)O.Cl	0	inactive	0.978
5526	C1CC(CCC1CN)C(=O)O	0	inactive	0.948
2717	CN1C(S(=O)(=O)CCC1=O)C2=CC=C(C=C2)Cl	1	active	0.856
154494	C1CN=C(N1)C2COC3=CC=CC=C3O2.Cl	0	inactive	0.739
27503	C1=CC2=C(C(=C1)OCC(COC3=CC=CC4=C3C(=O)C=C(O4)C(=O)[O-])O)C(=O)C=C(O2)C(=O)[O-].[Na+].[Na+]	0	inactive	0.961
15789	CCOC1=CC2=C(C3=C(C=C(C=C3)N)N=C2C=C1)N.CC(C(=O)O)O	0	inactive	0.689
2141	C(CN)CNCCSP(=O)(O)O	0	inactive	0.837
5282451	C1C(C1)C2=NC3=CC=CC=C3C(=C2/C=C/[C@@H](O)C[C@@H](O)CC(=O)[O-])C4=CC=C(C=C4)F.C1C(C1)C2=NC3=CC=CC=C3C(=C2/C=C/[C@@H](O)C[C@@H](O)CC(=O)[O-])C4=CC=C(C=C4)F.[Ca+2]	0	inactive	0.936
16218604	CC1=CC=C(C=C1)S(=O)(=O)[N-]Cl.O.[Na+]	1	active	0.79
6284	CC(C)[N+](C)(CCC(C1=CC=CC=C1)(C2=CC=CC=C2)C(=O)N)C(C)C.[I-]	0	inactive	0.982
54891	CCOC(=O)[C@H](CCC1=CC=CC=C1)N[C@@H](C)C(=O)N2CC3=CC=CC=C3C[C@H]2C(=O)O.Cl	0	inactive	0.759
73440814	CC(=O)OCC(=O)[C@]1(CC[C@@H]2[C@@]1(C[C@@H](C3([C@H]2CCC4=CC(=O)CC[C@@]43C)F)O)C)O	0	inactive	0.851
5311454	CC(C)(C)C(/C=C/C1=CC2=C(C=C1)OCO2)O	1	active	0.523
54676038	C1=CC=C2C(=C1)C(=C(C(=O)O2)CC3=C(C4=CC=CC=C4OC3=O)O)O	1	active	0.802
5656	CN(C)CC(C1=CC=C(C=C1)OC)C2(CCCCC2)O	0	inactive	0.732
36708	CCCNCC(COC1=CC=CC=C1C(=O)CCC2=CC=CC=C2)O.Cl	0	inactive	0.836
70687322	CS(=O)(=O)O.C1[C@H]2CC(CC3N2CC(=O)C1C3)OC(=O)C4=CNC5=CC=CC=C54.O	0	inactive	0.599
2471	CCCCNC1=C(C(=CC(=C1)C(=O)O)S(=O)(=O)N)OC2=CC=CC=C2	0	inactive	0.924
23666711	CN1C(=NN=N1)SCC2=C(N3[C@@H]([C@@](C3=O)(NC(=O)CSCC#N)OC)SC2)C(=O)[O-].[Na+]	0	inactive	0.996
71645	CC1=CC=C(C=C1)C(=O)C2=C(C=C(C=C2)OC)O	1	active	0.637
46907374	CC(C)OC(=O)CCC/C=C\C[C@@H]1[C@@H](C[C@@H]([C@H]1CC[C@H](CCC2=CC=CC=C2)O)O)O	0	inactive	0.863
5753	C[C@]12CCC(=O)C=C1CC[C@@H]3[C@@H]2[C@H](C[C@]4([C@H]3CC[C@@H]4C(=O)CO)C)O	0	inactive	0.781
5355019	CCCSS/C(=C(\C)/N(CC1=CN=C(N=C1N)C)C=O)/CCO	0	inactive	0.973
135497066	COC1=CC2=C(C=C1C(=O)NCC3CCCN3CC=C)NN=N2.Cl	0	inactive	0.897
3053	C(CN(CC(=O)O)CC(=O)O)N(CCN(CC(=O)O)CC(=O)O)CC(=O)O	0	inactive	0.525
62857	CNCCC(C1=CC=CC=C1)OC2=CC=C(C=C2)C(F)(F)F.Cl	1	active	0.562
51371412	C[N+]1([C@H]2CCC1CC(C2)OC(=O)C(CO)C3=CC=CC=C3)C.[N+](=O)([O-])[O-]	0	inactive	0.704
72474	CC1CN(CCN1)C2=C(C(=C3C(=C2)N(C=C(C3=O)C(=O)O)C4CC4)C)F	0	inactive	0.857
71611	CC(C)(CC1=CC=CC=C1)NC.CC(C)(CC1=CC=CC=C1)NC.OS(=O)(=O)O	0	inactive	0.657
6713974	CC1=C(C=CC=C1NC2=C(C=CC=N2)C(=O)O)C(F)(F)F.CNCC(C(C(C(CO)O)O)O)O	1	active	0.521
54685920	C[C@@H]1[C@H]2[C@@H]([C@H]3[C@@H](C(=O)C(=C([C@]3(C(=O)C2=C(C4=C1C=CC=C4O)O)O)O)C(=O)N)N(C)C)O.Cl	0	inactive	0.784
10621	C[C@H]1[C@@H]([C@H]([C@H]([C@@H](O1)OC[C@@H]2[C@H]([C@@H]([C@H]([C@@H](O2)OC3=CC(=C4C(=O)C[C@H](OC4=C3)C5=CC(=C(C=C5)OC)O)O)O)O)O)O)O)O	0	inactive	0.603
54676540	C[C@@]1([C@H]2C[C@H]3[C@@H](C(=O)C(=C([C@]3(C(=O)C2=C(C4=C1C=CC=C4O)O)O)O)C(=O)NCNC(CCCCN)C(=O)O)N(C)C)O	0	inactive	0.893
149096	C[C@H]1COC2=C3N1C=C(C(=O)C3=CC(=C2N4CCN(CC4)C)F)C(=O)O	0	inactive	0.755
197712	CC1=CC(=NC(=N1)OC(C(=O)O)C(C2=CC=CC=C2)(C3=CC=CC=C3)OC)C	0	inactive	0.799
444008	C[C@@H]1CC2=C(CCC(=O)C2)[C@@H]3[C@@H]1[C@@H]4CC[C@]([C@]4(CC3)C)(C#C)O	0	inactive	0.973
68827	C[C@@H]1CC[C@H]2[C@H](C(=O)O[C@H]3[C@@]24[C@H]1CC[C@](O3)(OO4)C)C	0	inactive	0.734
4855	CCN1C=C(C(=O)C2=CN=C(N=C21)N3CCCC3)C(=O)O	0	inactive	0.955
31315	C1=CC=C2C(=C1)C(C(=O)N2)(C3=CC=C(C=C3)O)C4=CC=C(C=C4)O	1	active	0.849
10649	CC1=[N+](C2=CC=CC=C2C(=C1)N)CCCCCCCCCC[N+]3=C(C=C(C4=CC=CC=C43)N)C.[Cl-].[Cl-]	1	active	0.786
6166	C[C@]12CC[C@H]3[C@H]([C@@H]1CC[C@@H]2C(=O)CO)CCC4=CC(=O)CC[C@]34C	0	inactive	0.826
28858	C1=CC(=CC=C1C2=NC(=CS2)CC(=O)O)Cl	1	active	0.567
24871267	CCCCNC1=C2C=NN(C2=NC(=C1C(=O)OCC)C)CC.Cl	1	active	0.822
6419912	C[C@H]1[C@@]([C@H]([C@@H](O1)O[C@H]2[C@@H]([C@H]([C@@H]([C@H]([C@@H]2O)O)N=C(N)N)O)N=C(N)N)O[C@H]3[C@H]([C@@H]([C@H]([C@@H](O3)CO)O)O)NC)(CO)O.C[C@H]1[C@@]([C@H]([C@@H](O1)O[C@H]2[C@@H]([C@H]([C@@H]([C@H]([C@@H]2O)O)N=C(N)N)O)N=C(N)N)O[C@H]3[C@H]([C@@H]([C@H]([C@@H](O3)CO)O)O)NC)(CO)O.OS(=O)(=O)O.OS(=O)(=O)O.OS(=O)(=O)O	1	active	0.636
6126	C[N+]1(CCC(=C(C2=CC=CC=C2)C3=CC=CC=C3)CC1)C.COS(=O)(=O)[O-]	0	inactive	0.924
208908	CS(=O)(=O)CCNCC1=CC=C(O1)C2=CC3=C(C=C2)N=CN=C3NC4=CC(=C(C=C4)OCC5=CC(=CC=C5)F)Cl	1	active	0.726
5282483	C1CN(CCN1CC/C=C\2/C3=CC=CC=C3SC4=C2C=C(C=C4)C(F)(F)F)CCO.Cl.Cl	1	active	0.746
72139	C1=CC2=C(C=C1O)OC(=O)S2	1	active	0.915
2762	CCN1C2=CC3=C(C=C2C(=O)C(=N1)C(=O)O)OCO3	0	inactive	0.825
264891	CCN(CC)CCC1=NC(=NO1)C2=CC=CC=C2.C(C(=O)O)C(CC(=O)O)(C(=O)O)O	1	active	0.607
11033	C1=CC(=CC=C1N)S(=O)(=O)NC(=O)N	0	inactive	0.934
27648	CC(CN(C1=C(C=C(C(=C1I)N)I)I)C(=O)C)C(=O)O	0	inactive	0.876
26534	CCNC1(CCCCC1=O)C2=CC=CS2.Cl	1	active	0.514
8307	CC[N+](C)(C)C1=CC(=CC=C1)O.[Cl-]	0	inactive	0.934
60825	C1[C@H](O[C@H](S1)CO)N2C=CC(=NC2=O)N	0	inactive	0.804
134896	CCOC(=O)C1=C(SC2=C1CCN(C2)CC3=CC=CC=C3)N.Cl	1	active	0.884
2145	CCC1(CCC(=O)NC1=O)C2=CC=C(C=C2)N	0	inactive	0.641
66259	CC1=CC(=C(C(=C1CC2=NCCN2)C)O)C(C)(C)C.Cl	1	active	0.623
967	C1=C(NC(=O)NC1=O)C(=O)O	0	inactive	0.926
62978	COC1=C(C=C2C(=C1)C(=NC(=N2)N3CCN(CC3)C(=O)C4COC5=CC=CC=C5O4)N)OC.CS(=O)(=O)O	0	inactive	0.514
71651	C1=CC=C(C=C1)C(=O)NCCC(=O)O	0	inactive	0.964
130881	CCCC1=NC(=C(N1CC2=CC=C(C=C2)C3=CC=CC=C3C4=NNN=N4)C(=O)OCC5=C(OC(=O)O5)C)C(C)(C)O	0	inactive	0.813
57363	C[C@]12CC[C@H]3[C@H]([C@@H]1CC[C@@H]2C(=O)NC(C)(C)C)CC[C@@H]4[C@@]3(C=CC(=O)N4)C	0	inactive	0.538
15432	CCN(CC)C(=O)N1CCN(CC1)C.C(C(=O)O)C(CC(=O)O)(C(=O)O)O	0	inactive	0.846
636411	CC1=CN=C(C(=C1OC)C)CS(=O)C2=NC3=C(N2)C=CC(=N3)OC	0	inactive	0.769
70515798	CC1([C@@H](N2[C@H](S1)[C@@H](C2=O)NC(=O)C(C3=CSC=C3)C(=O)O)C(=O)[O-])C.[Na+]	0	inactive	0.701
11683	CC1=C[C@@H]2[C@H](CC[C@]3([C@H]2CC[C@@]3(C(=O)C)OC(=O)C)C)[C@@]4(C1=CC(=O)CC4)C	0	inactive	0.872
2829432	CC1=CC2=C(C=C1)N3CCNC4C3=C2CCC4.CS(=O)(=O)O	1	active	0.697
66070	CC1=C(C(=CC=C1)C)NC(=O)C2CCCCN2C.Cl	1	active	0.663
9433	CN1C2=C(C(=O)N(C1=O)C)NC=N2.CN1C2=C(C(=O)N(C1=O)C)NC=N2.C(CN)N	0	inactive	0.943
5763	CCN(CC)CCOC(=O)C(C1=CC=CC=C1)C2=CC=CC=C2.Cl	0	inactive	0.604
21467	CC1=C(C(=CC=C1)C)OCC(C)N.Cl	0	inactive	0.627
6436173	C[C@H]1/C=C/C=C(\C(=O)NC2=C(C3=C(C4=C(C(=C3O)C)O[C@@](C4=O)(O/C=C/[C@@H]([C@H]([C@H]([C@@H]([C@@H]([C@@H]([C@H]1O)C)O)C)OC(=O)C)C)OC)C)C5=C2N6C=CC(=CC6=N5)C)O)/C	0	inactive	0.574
4922	CCCN(CCC)C(=O)C(CCC(=O)O)NC(=O)C1=CC=CC=C1	0	inactive	0.8
4472	C1=CC=C(C=C1)CNC(=O)CCNNC(=O)C2=CC=NC=C2	0	inactive	0.526
6419940	C[N+](C)(C)CCCCCC[N+](C)(C)C.O.O.[Br-].[Br-]	0	inactive	0.857
3864541	CCN1C=C(C(=O)C2=C1N=C(C=C2)C)C(=O)[O-].[Na+]	0	inactive	0.991
135398741	CC(C)[C@@H](C(=O)OCCOCN1C=NC2=C1N=C(NC2=O)N)N.Cl	0	inactive	0.552
5462351	CN1CC[C@@]23CCCC[C@@H]2[C@@H]1CC4=C3C=C(C=C4)OC.O.Br	0	inactive	0.652
64722	CN1CCCC(C1)CC2C3=CC=CC=C3SC4=CC=CC=C24.Cl	1	active	0.729
78000	CCC(CC)O[C@@H]1C=C(C[C@@H]([C@H]1NC(=O)C)N)C(=O)OCC.OP(=O)(O)O	0	inactive	0.516
11957660	COC1=CC=CC=C1N2CCN(CC2)CC(COC3=CC=CC4=CC=CC=C43)O.Cl.Cl	1	active	0.614
146047995	C1C(=C(N2[C@H](S1)[C@@H](C2=O)NC(=O)[C@@H](C3=CC=CC=C3)S(=O)(=O)O)C(=O)[O-])C[N+]4=CC=C(C=C4)C(=O)N.O.[Na+]	0	inactive	0.956
6604471	CC(C)SC1=CC2=C(C=C1)N=C(N2)NC(=O)OC	0	inactive	0.7
5282138	CC1=C(C(C(=C(N1)C)C(=O)OC/C=C/C2=CC=CC=C2)C3=CC(=CC=C3)[N+](=O)[O-])C(=O)OCCOC	0	inactive	0.667
10830	C1CCN(CC1)CC(COC(=O)NC2=CC=CC=C2)OC(=O)NC3=CC=CC=C3.Cl	1	active	0.61
449215	C1[C@@H](C(=O)NO1)N	0	inactive	0.932
2581	CC(C1=CC2=C(C=C1)C3=C(N2)C=CC(=C3)Cl)C(=O)O	0	inactive	0.89
68551	CN1CCN2C(C1)C3=CC=CC=C3CC4=CC=CC=C42.Cl	1	active	0.698
15165	CC(C12CC3CC(C1)CC(C3)C2)N.Cl	0	inactive	0.548
564	C(CCC(=O)O)CCN	0	inactive	0.96
5702214	CCN(CC)CCNC(=O)C1=C(C=CC(=C1)S(=O)(=O)C)OC.Cl	1	active	0.678
6433169	C[C@H]([C@H](C1=CC=CC=C1)O)N.Cl	0	inactive	0.935
181458	CC12CC3CC(C1)(CC(C3)(C2)N)C.Cl	1	active	0.651
3090	CC1=NC=C(N1C)[N+](=O)[O-]	0	inactive	0.883
23670318	CO/N=C(/C1=CC=CO1)\C(=O)N[C@H]2[C@@H]3N(C2=O)C(=C(CS3)COC(=O)N)C(=O)[O-].[Na+]	0	inactive	0.989
62881	CC(=O)N(CCCCCNC(=O)CCC(=O)N(CCCCCNC(=O)CCC(=O)N(CCCCCN)O)O)O.CS(=O)(=O)O	0	inactive	0.673
11079	C1CN=C(N1)CC2=CC=CC3=CC=CC=C32.Cl	1	active	0.562
207841	C1CCC(CC1)C(CCN2CCCC2)(C3=CC=CC=C3)O.Cl	0	inactive	0.538
17275	C1CN=C(N1)CN(CC2=CC=CC=C2)C3=CC=CC=C3.Cl	1	active	0.683
5359	CC(C1=CC=C(C=C1)C(=O)C2=CC=CS2)C(=O)O	0	inactive	0.639
5343	CC1=CC(=NC(=N1)C)NS(=O)(=O)C2=CC=C(C=C2)N	0	inactive	0.719
5323	COC1=NC(=NC(=C1)NS(=O)(=O)C2=CC=C(C=C2)N)OC	0	inactive	0.605
8691	C1=CC=C(C=C1)N=NC2=C(N=C(C=C2)N)N.Cl	1	active	0.964
65906	CN(C1CCN(CC1)C2=NC3=CC=CC=C3N2CC4=CC=C(C=C4)F)C5=NC=CC(=O)N5	1	active	0.532
73440818	CCCC(=O)NC1=C2C(=NC=N1)N(C=N2)[C@H]3[C@@H]([C@@H]4COP(=O)(O[C@H]4O3)[O-])OC(=O)CCC.[Na+]	0	inactive	0.957
6604561	CCOC(=O)C1=CC=C(C=C1)OC(=O)CCCCCN=C(N)N.CS(=O)(=O)O	0	inactive	0.718
71401	C1=CC(=C(C(=C1)Cl)CC(=O)N=C(N)N)Cl.Cl	0	inactive	0.608
3229	CCN1C=C(C(=O)C2=CC(=C(N=C21)N3CCNCC3)F)C(=O)O	0	inactive	0.951
123698	CCC1=CC=C(C=C1)C(=O)C(C)CN2CCCCC2.Cl	1	active	0.643
47320	C[N+]1(CCC2=CC(=C(C=C2C1CC3=CC(=C(C=C3)OC)OC)OC)OC)CCC(=O)OCCCCCOC(=O)CC[N+]4(CCC5=CC(=C(C=C5C4CC6=CC(=C(C=C6)OC)OC)OC)OC)C.C1=CC=C(C=C1)S(=O)(=O)[O-].C1=CC=C(C=C1)S(=O)(=O)[O-]	0	inactive	0.896
6103	C1=CC2=C(C=C1Cl)N=C(O2)N	1	active	0.611
255968	CCC1=C(C2=CC=CC=C2O1)C(=O)C3=CC=C(C=C3)O	1	active	0.882
23958199	CN[C@H]1[C@H](C2[C@H](C[C@H]([C@H](O2)O[C@@H]3[C@H](C[C@H]([C@@H]([C@H]3O)O)N)N)N)OC1O[C@@H]4[C@@H]([C@H]([C@@H]([C@H](O4)CO)N)O)O)O	0	inactive	0.708
11403845	C1=CC(=CN=C1)CC(O)(P(=O)(O)O)P(=O)(O)O.O	0	inactive	0.796
45105106	CC(CCC=C(C)C)NC.CC(CCC=C(C)C)NC.C(C(C(C(=O)O)O)O)(C(C(=O)O)O)O	0	inactive	0.589
92876	CC(CN(C)C)C(C)(CC1=CC=C(C=C1)Cl)O.Cl	1	active	0.613
35370	CC1=CN(C(=O)NC1=O)[C@H]2C[C@@H]([C@H](O2)CO)N=[N+]=[N-]	1	active	0.653
3947	CN(CCCN1C2=CC=CC=C2CCC3=CC=CC=C31)CC(=O)C4=CC=C(C=C4)Cl	0	inactive	0.567
101925	CCCNC(C)(C)COC(=O)C1=CC=CC=C1.Cl	0	inactive	0.692
54685047	CN(C)[C@H]1[C@@H]2[C@H]([C@@H]3C(=C)C4=C(C(=CC=C4)O)C(=C3C(=O)[C@@]2(C(=C(C1=O)C(=O)N)O)O)O)O.Cl	0	inactive	0.803
6918483	C[C@@H]1CC[C@H]2[C@H](C(O[C@H]3[C@@]24[C@H]1CC[C@](O3)(OO4)C)O)C	0	inactive	0.752
5870	C[C@]12CC[C@H]3[C@H]([C@@H]1CCC2=O)CCC4=C3C=CC(=C4)O	0	inactive	0.814
2333	CCC1=C(C2=CC=CC=C2O1)C(=O)C3=CC(=C(C(=C3)Br)O)Br	1	active	0.94
5280567	CC1=CC(=O)OC2=C1C=CC(=C2)O	1	active	0.849
65340	C1=CC(=C(C=C1CCN)O)O.Cl	0	inactive	0.724
441333	CC(C)NCC(C1=CC(=CC(=C1)O)O)O.CC(C)NCC(C1=CC(=CC(=C1)O)O)O.OS(=O)(=O)O	0	inactive	0.539
250948	CC1=C[C@@H]2[C@H](CC[C@]3([C@H]2CC(=C)[C@@]3(C(=O)C)OC(=O)C)C)[C@@]4(C1=CC(=O)CC4)C	0	inactive	0.852
50088	CC(C)COCC(CN(CC1=CC=CC=C1)C2=CC=CC=C2)N3CCCC3.Cl	1	active	0.882
9399	C[N+]1(CCOC(C1)(C2=CC=C(C=C2)C3=CC=C(C=C3)C4(C[N+](CCO4)(C)C)O)O)C.[Br-].[Br-]	0	inactive	0.979
5281040	CC(C)(C1=CC=CC=C1CC[C@H](C2=CC=CC(=C2)/C=C/C3=NC4=C(C=CC(=C4)Cl)C=C3)SCC5(CC5)CC(=O)O)O	0	inactive	0.621
6300	C[C@]12CC[C@H]3[C@H]([C@@H]1CC[C@]2(C)O)CCC4=CC(=O)C=C[C@]34C	0	inactive	0.764
16759247	C[C@]12CCC3C([C@@H]1CCC2=O)CC=C4[C@@]3(CC[C@@H](C4)O)C	0	inactive	0.906
9279	CC(C)[N+](C)(CCOC(=O)C1C2=CC=CC=C2OC3=CC=CC=C13)C(C)C.[Br-]	0	inactive	0.946
14709	CC(=O)O[C@H]1CC[C@@]2([C@H]3CC[C@]4([C@H]([C@@H]3CC=C2C1)CCC4=O)C)C	0	inactive	0.667
5353831	CN/C(=C/[N+](=O)[O-])/NCCSCC1=CSC(=N1)CN(C)C	0	inactive	0.51
6419933	C[C@H]([C@@H]1CC[C@H]([C@H](O1)O[C@@H]2[C@H](C[C@H]([C@@H]([C@H]2O)O[C@@H]3[C@@H]([C@H]([C@@](CO3)(C)O)NC)O)N)N)N)N.C[C@H]([C@@H]1CC[C@H]([C@H](O1)O[C@@H]2[C@H](C[C@H]([C@@H]([C@H]2O)O[C@@H]3[C@@H]([C@H]([C@@](CO3)(C)O)NC)O)N)N)N)NC.C[C@@]1(CO[C@@H]([C@@H]([C@H]1NC)O)O[C@H]2[C@@H](C[C@@H]([C@H]([C@@H]2O)O[C@@H]3[C@@H](CC[C@H](O3)CN)N)N)N)O.OS(=O)(=O)O	0	inactive	0.528
135415564	C[C@H]1/C=C/C=C(\C(=O)NC2=C(C3=C(C4=C(C(=C3O)C)O[C@@](C4=O)(O/C=C/[C@@H]([C@H]([C@H]([C@@H]([C@@H]([C@@H]([C@H]1O)C)O)C)OC(=O)C)C)OC)C)C5=NC6(CCN(CC6)CC(C)C)N=C25)O)/C	0	inactive	0.763

## Sheet: RF_predictions
PUBCHEM_CID	smiles	prediction	activity	confidence
24041599	CC(=C)[C@H]1[C@@H]2[C@@H]3[C@@]4([C@](C1C(=O)O2)(CC5[C@]4(O5)C(=O)O3)O)C	0	inactive	0.706
5284555	C[C@]12CC[C@H]3[C@H]([C@@H]1CCC2=O)CCC4=C3C=CC(=C4)OS(=O)(=O)O.C1CNCCN1	0	inactive	0.797
60663	CC(C)[C@H]1C2=C(CC[C@@]1(CCN(C)CCCC3=NC4=CC=CC=C4N3)OC(=O)COC)C=C(C=C2)F	0	inactive	0.539
5311066	C[C@]12C[C@@H]([C@H]3[C@H]([C@@H]1C[C@@H]4[C@]2(OC(O4)(C)C)C(=O)CO)CCC5=CC(=O)C=C[C@]35C)O	0	inactive	0.753
23666879	CCN1CCN(C(=O)C1=O)C(=O)N[C@H](C2=CC=CC=C2)C(=O)N[C@H]3[C@@H]4N(C3=O)[C@H](C(S4)(C)C)C(=O)[O-].[Na+]	0	inactive	0.873
122824	CCN(CC)C(C)CN1C2=CC=CC=C2SC3=CC=CC=C31.Cl	1	active	0.577
657306	CC[N+]1(CCCC(C1)OC(=O)C(C2=CC=CC=C2)(C3=CC=CC=C3)O)C.[Br-]	0	inactive	0.965
66266	C1CCN(CC1)CCCC(C2=CC=CC=C2)(C3=CC=CC=C3)O.Cl	0	inactive	0.897
73440817	CC[C@@H]1[C@H](/C=C(/C=C/C(=O)[C@@H](C[C@@H]([C@@H]([C@H]([C@@H](CC(=O)O1)O)C)O[C@H]2[C@@H]([C@H]([C@@H]([C@H](O2)C)O[C@H]3CC([C@H]([C@@H](O3)C)O)(C)O)N(C)C)O)CC=O)C)\C)CO[C@H]4[C@@H]([C@@H]([C@@H]([C@H](O4)C)O)OC)OC	1	active	0.549
146047994	CN1C(CC2=CC(=C(C=C21)O)N=NC(=O)N)S(=O)(=O)O.[Na+]	0	inactive	0.724
4170	CC1NC2=CC(=C(C=C2C(=O)N1C3=CC=CC=C3C)S(=O)(=O)N)Cl	0	inactive	0.536
8569	COC1=CC(=C(C=C1)C(=O)C2=CC=CC=C2O)O	0	inactive	0.817
2788	C1=CC2=C(C(=C(C=C2Cl)I)O)N=C1	0	inactive	0.782
15008962	COC1=C(C(=NC=C1)CS(=O)C2=NC3=C([N-]2)C=CC(=C3)OC(F)F)OC.[Na+]	0	inactive	0.666
5280723	CCCCC[C@@H](/C=C/[C@H]1[C@@H](CC(=O)[C@@H]1CCCCCCC(=O)O)O)O	0	inactive	0.913
115237	CC1=C(C(=O)N2CCCC(C2=N1)O)CCN3CCC(CC3)C4=NOC5=C4C=CC(=C5)F	1	active	0.697
464	C1=CC=C(C=C1)C(=O)NCC(=O)O	0	inactive	0.88
9576185	C1COCCN1CC2CN(C(=O)O2)/N=C/C3=CC=C(O3)[N+](=O)[O-].Cl	0	inactive	0.732
224246	CC(=O)OCC(=O)[C@]1(CC[C@@H]2[C@@]1(C[C@@H]([C@]3([C@H]2CCC4=CC(=O)C=C[C@@]43C)F)O)C)O	0	inactive	0.953
3693427	C1=CC=C2C(=C1)N=CC(=N2)[N-]S(=O)(=O)C3=CC=C(C=C3)N.[Na+]	0	inactive	0.547
444036	CCC(=O)O[C@@]1([C@@H](C[C@@H]2[C@@]1(C[C@@H]([C@]3([C@H]2C[C@@H](C4=CC(=O)C=C[C@@]43C)F)F)O)C)C)C(=O)SCF	0	inactive	0.946
60934	CC(C)(C)NC(=O)[C@@H]1C[C@@H]2CCCC[C@@H]2CN1C[C@H]([C@H](CC3=CC=CC=C3)NC(=O)[C@H](CC(=O)N)NC(=O)C4=NC5=CC=CC=C5C=C4)O.CS(=O)(=O)O	0	inactive	0.76
71157	CC1=C(C(=CC=C1)C)NC(=O)CN2CCCC2=O	1	active	0.522
13981867	CC1([C@H]2CCC([C@@H]1C2)CCOCC[N+]3(CCOCC3)CC4=CC(=C(C=C4Br)OC)OC)C.[Br-]	0	inactive	0.85
5281025	C1CN(CCN1CCOCCO)C2=NC3=CC=CC=C3SC4=CC=CC=C42.C1CN(CCN1CCOCCO)C2=NC3=CC=CC=C3SC4=CC=CC=C42.C(=C/C(=O)O)\C(=O)O	0	inactive	0.742
66064	CN1CCN(CC1)CCCN2C3=CC=CC=C3SC4=C2C=C(C=C4)C(F)(F)F.Cl.Cl	0	inactive	0.795
5362115	CCOC(=O)[C@H](CCC1=CC=CC=C1)N[C@@H](C)C(=O)N(CC(=O)O)C2CC3=CC=CC=C3C2.Cl	0	inactive	0.94
124886	C(CC(=O)N[C@@H](CS)C(=O)NCC(=O)O)[C@@H](C(=O)O)N	0	inactive	0.822
51371450	C=CC[N@@+]12[C@@H]3[C@]4(C5=CC=CC=C5N/6C4/C(=C\N7C8/C(=C6)/[C@@H]9/C(=C/CO)/C[N@+]4([C@H]([C@]8(C5=CC=CC=C75)CC4)C9)CC=C)/[C@@H](C3)/C(=C/CO)/C1)CC2.[Cl-].[Cl-]	0	inactive	0.687
64142	CC1=C(C=CC=C1O)C(=O)N[C@@H](CSC2=CC=CC=C2)[C@@H](CN3C[C@H]4CCCC[C@H]4C[C@H]3C(=O)NC(C)(C)C)O.CS(=O)(=O)O	0	inactive	0.552
47471	C1=CC(=C(C(=C1)Cl)SC(CCC2=CC=C(C=C2)Cl)CN3C=CN=C3)Cl.[N+](=O)(O)[O-]	0	inactive	0.532
3936	CN(C1=NC(=CC=C1)OC)C(=S)OC2=CC3=C(CCCC3)C=C2	1	active	0.523
5462355	CC(C)(C)NC(=O)[C@@H]1CN(CCN1C[C@H](C[C@@H](CC2=CC=CC=C2)C(=O)N[C@@H]3[C@@H](CC4=CC=CC=C34)O)O)CC5=CN=CC=C5.OS(=O)(=O)O	1	active	0.57
10660	CN1C2=C(C(=O)N(C1=O)C)NC(=N2)Cl.CN(C)CCOC(C1=CC=CC=C1)C2=CC=CC=C2	0	inactive	0.656
56593568	CO/N=C(/C1=NSC(=N1)N)\C(=O)N[C@H]2[C@@H]3N(C2=O)C(=C(CS3)C[N+]4=C5C=CC=NN5C=C4)C(=O)O.Cl	0	inactive	0.723
7083	CC1=CC2=C(C=C1N)SC3=CC(=[N+](C)C)C=CC3=N2.[Cl-]	1	active	0.7
5388961	CCOC(=O)[C@H](CCC1=CC=CC=C1)N[C@@H](C)C(=O)N2CCC[C@H]2C(=O)O.C(=C\C(=O)O)\C(=O)O	0	inactive	0.897
2481	CC(C)CC1(C(=O)NC(=O)NC1=O)CC=C	0	inactive	0.721
11548	CC(C[N+](C)(C)C)OC(=O)N.[Cl-]	0	inactive	0.791
33254	CC1=CC(=NN=C1NCCN2CCOCC2)C3=CC=CC=C3.Cl.Cl	1	active	0.675
2318	CC(CC1=CC(=CC=C1)C(F)(F)F)NCCOC(=O)C2=CC=CC=C2	0	inactive	0.74
6915944	C=CC1=C(N2[C@@H]([C@@H](C2=O)NC(=O)/C(=N\O)/C3=CSC(=N3)N)SC1)C(=O)O	0	inactive	0.928
60837	CCC1=C2CN3C(=CC4=C(C3=O)COC(=O)[C@@]4(CC)O)C2=NC5=C1C=C(C=C5)OC(=O)N6CCC(CC6)N7CCCCC7.O.O.O.Cl	1	active	0.668
9568	CC1=CC=CC=C1C(C2=CC=CC=C2)OCCN(C)C.Cl	0	inactive	0.874
11078	CCCOC1=C(C=CC(=C1)N)C(=O)OCCN(CC)CC.Cl	0	inactive	0.927
5719	CCN(C1=CC=CC(=C1)C2=CC=NC3=C(C=NN23)C#N)C(=O)C	0	inactive	0.537
40854	COC(=O)NC1=NC2=C(N1)C=C(C=C2)S(=O)C3=CC=CC=C3	0	inactive	0.82
146047993	CN1C(=O)C=C(N(C1=O)CC2=CC=CC=C2C#N)C3CCC[C@H](C3)N.C1=CC=C(C=C1)C(=O)O	0	inactive	0.752
61100	C1=CC=C(C=C1)CCNN.OS(=O)(=O)O	0	inactive	0.713
4507	CCOC(=O)C1=C(NC(=C(C1C2=CC(=CC=C2)[N+](=O)[O-])C(=O)OC)C)C	0	inactive	0.877
9066	CN(C)CCN(CC1=CC=CC=C1)C2=CC=CC=N2.Cl	0	inactive	0.897
6215	C[C@]12C[C@@H]([C@]3([C@H]([C@@H]1C[C@@H]4[C@]2(OC(O4)(C)C)C(=O)CO)C[C@@H](C5=CC(=O)C=C[C@@]53C)F)F)O	0	inactive	0.967
5485193	CCOC(=O)[C@H](CCC1=CC=CC=C1)N[C@@H](C)C(=O)N2[C@@H](CN(C2=O)C)C(=O)O.Cl	0	inactive	0.913
22576	CN(C)CCC=C1C2=CC=CC=C2C=CC3=CC=CC=C31.Cl	0	inactive	0.903
6419929	CC[C@H](CO)NCCN[C@H](CC)CO.Cl.Cl	0	inactive	0.858
5362129	CCOC(=O)[C@H](CCC1=CC=CC=C1)N[C@@H](C)C(=O)N2[C@H]3CCC[C@H]3C[C@H]2C(=O)O	0	inactive	0.942
5281067	CN(C)CCC(C1=CC=C(C=C1)Br)C2=CC=CC=N2.C(=C\C(=O)O)\C(=O)O	0	inactive	0.661
163751	C1CNCCN(C1)S(=O)(=O)C2=CC=CC3=C2C=CN=C3.Cl	0	inactive	0.785
8480	C1=CC(=CC=C1NC(=O)N)[As](=O)(O)O	0	inactive	0.653
6419884	CCC[C@@H]1C[C@H](N(C1)C)C(=O)N[C@@H](C2[C@@H]([C@@H]([C@H]([C@H](O2)SC)O)O)O)[C@H](C)Cl.Cl	1	active	0.769
91513	C1CN(CCN1CCOCCO)C(C2=CC=CC=C2)C3=CC=C(C=C3)Cl.Cl.Cl	0	inactive	0.913
15004	CCCOC(=O)CC1=CC(=C(C=C1)OCC(=O)N(CC)CC)OC	0	inactive	0.684
98889	CC1=C(C(=O)N(N1C)C2=CC=CC=C2)O	0	inactive	0.705
29327	CN(C(=O)N[C@@H]1[C@H]([C@@H]([C@H](O[C@@H]1O)CO)O)O)N=O	0	inactive	0.892
54384	C[C@@H]1CN(CC[C@@]1(C2=CC=CC=C2)C(=O)O)C3CCC(CC3)(C#N)C4=CC=C(C=C4)F.Cl	0	inactive	0.872
131411	CCOC(=O)C1=C(N(C2=CC(=C(C(=C21)CN(C)C)O)Br)C)CSC3=CC=CC=C3	1	active	0.554
16667703	C1=CN2[C@@H]3[C@@H]([C@H]([C@@H](O3)CO)O)OC2=NC1=N.Cl	0	inactive	0.544
24360	CC[C@@]1(C2=C(COC1=O)C(=O)N3CC4=CC5=CC=CC=C5N=C4C3=C2)O	1	active	0.548
31728	C[C@@H]([C@@H](C1=CC=C(C=C1)O)O)NCCC2=CC=C(C=C2)O.Cl	0	inactive	0.79
65359	C(CC(=O)N[C@@H](CSSC[C@@H](C(=O)NCC(=O)O)NC(=O)CC[C@@H](C(=O)O)N)C(=O)NCC(=O)O)[C@@H](C(=O)O)N	0	inactive	0.822
5995	CCC(=O)O[C@H]1CC[C@@H]2[C@@]1(CC[C@H]3[C@H]2CCC4=CC(=O)CC[C@]34C)C	0	inactive	0.917
5741	COC1=C(C=C2C(=C1)CC(C2=O)CC3CCN(CC3)CC4=CC=CC=C4)OC.Cl	0	inactive	0.795
66368	CC(C)NCC(COC1=CC=CC=C1CC=C)O.Cl	0	inactive	0.953
441398	CCOC(=O)OC(C)OC(=O)[C@H]1C(S[C@H]2N1C(=O)[C@H]2NC(=O)[C@@H](C3=CC=CC=C3)N)(C)C.Cl	1	active	0.748
3083802	CCN(CC)CCNC(=O)COC1=CC=C(C=C1)OC.Cl	0	inactive	0.557
3293	CCOC1=CC2=C(C=C1)NC(C=C2C)(C)C	0	inactive	0.677
24733	CC(=O)OCC(=O)[C@H]1CC[C@@H]2[C@@]1(CC(=O)[C@H]3[C@H]2CC[C@@H]4[C@@]3(CC[C@H](C4)O)C)C	0	inactive	0.893
62886	C[N@@+]1(CCC2=CC(=C(C=C2[C@H]1CC3=CC(=C(C=C3)OC)OC)OC)OC)CCC(=O)OCCCCCOC(=O)CC[N@+]4(CCC5=CC(=C(C=C5[C@H]4CC6=CC(=C(C=C6)OC)OC)OC)OC)C.C1=CC=C(C=C1)S(=O)(=O)[O-].C1=CC=C(C=C1)S(=O)(=O)[O-]	0	inactive	0.603
3561	C1=C(C(=CC(=C1Cl)Cl)Cl)OCC#CI	0	inactive	0.624
91442	CCN(CC)C(C)C(=O)C1=CC=CC=C1.Cl	0	inactive	0.817
92163	CCCNC(C)C(=O)NC1=CC=CC=C1C.Cl	1	active	0.558
27200	CS(=O)(=O)C1=CC=C(C=C1)[C@H]([C@@H](CO)NC(=O)C(Cl)Cl)O	0	inactive	0.81
11211984	C1CCC(CC1)NC(=S)N2CCC(CC2)C3=CN=CN3.C(=C\C(=O)O)\C(=O)O	1	active	0.657
5311014	CC[C@H](C)[C@H]1C(=O)N[C@@H](C(=O)N[C@H](C(=O)N[C@@H](C(=O)N[C@H](C(=O)N[C@H](C(=O)N[C@@H](C(=O)N1)CCCN)CCCCNC(=O)[C@H]([C@@H](C)CC)NC(=O)[C@@H](CCC(=O)O)NC(=O)[C@H](CC(C)C)NC(=O)C2CSC(=N2)C(C(C)CC)N)CC(=O)N)CC(=O)O)CC3=CN=CN3)CC4=CC=CC=C4	1	active	0.567
4614	C1=CC=C(C=C1)C2=C(OC(=N2)CCC(=O)O)C3=CC=CC=C3	0	inactive	0.651
135403646	C12=NNN=C1N=C(NC2=O)N	0	inactive	0.852
6420066	CC(C)(C)NC[C@H](COC1=CC=CC2=C1CCCC2=O)O.Cl	0	inactive	0.93
5282484	C[C@@H](CN1C2=CC=CC=C2SC3=C1C=C(C=C3)OC)CN(C)C.C(=C\C(=O)O)\C(=O)O	0	inactive	0.71
23675322	CC1=NN=C(S1)SCC2=C(N3[C@@H]([C@@H](C3=O)NC(=O)CN4C=NN=N4)SC2)C(=O)[O-].[Na+]	0	inactive	0.595
3395	CC(C1=CC(=C(C=C1)C2=CC=CC=C2)F)C(=O)OC(C)OC(=O)C	0	inactive	0.82
2812	C1=CC=C(C=C1)C(C2=CC=CC=C2)(C3=CC=CC=C3Cl)N4C=CN=C4	0	inactive	0.581
5795	CCN(CC)CCOC(=O)C1=CC=C(C=C1)N.Cl	0	inactive	0.893
5360733	C1CC(C1)CN2CC[C@]34[C@@H]5[C@H](CC[C@]3([C@H]2CC6=C4C(=C(C=C6)O)O5)O)O.Cl	0	inactive	0.746
4727	CC(C)(C(C(=O)O)N)S	0	inactive	0.976
71405	CN1CCN(CC1)CC(=O)N2C3=CC=CC=C3C(=O)NC4=C2N=CC=C4.Cl.Cl	0	inactive	0.82
163701	CCN(CC)C(=O)[C@@]1(C[C@@H]1CN)C2=CC=CC=C2.Cl	0	inactive	0.814
9883104	CCCCC1=CC2=CC=CC=C2C(=N1)OCCN(C)C.Cl	0	inactive	0.874
62413	CN1CCN(CC1)C(C2=CC=CC=C2)C3=CC=C(C=C3)Cl.Cl	0	inactive	0.877
90010	CCN(CC)CCOCCOC(=O)C1(CCCC1)C2=CC=CC=C2.C(C(=O)O)C(CC(=O)O)(C(=O)O)O	0	inactive	0.778
28864	CCN(CC)C(=O)N[C@@H]1CN([C@@H]2CC3=CNC4=CC=CC(=C34)C2=C1)C	0	inactive	0.821
54765	CC(C)(C)NCC(C1=CC(=CC(=C1)OC(=O)N(C)C)OC(=O)N(C)C)O.Cl	0	inactive	0.922
25102587	CCN(CC)CCOC(=O)C1(CCCC1)C2=CC=C(C=C2)[N+](=O)[O-].Cl	0	inactive	0.792
160436	C1=CC2=C(C=C1O)C(=CN2)CCN.Cl	0	inactive	0.801
441336	C[C@@H]1C[C@H]2[C@@H]3CCC4=CC(=O)C=C[C@@]4([C@]3([C@H](C[C@@]2([C@]1(C(=O)CCl)OC(=O)C5=CC=CO5)C)O)Cl)C	1	active	0.602
6420003	CCN1CCN(C(=O)C1=O)C(=O)N[C@H](C2=CC=C(C=C2)O)C(=O)N[C@H]3[C@@H]4N(C3=O)C(=C(CS4)CSC5=NN=NN5C)C(=O)O.O.O	0	inactive	0.94
23685176	CC1([C@@H](N2[C@H](S1)[C@@H](C2=O)NC(=O)[C@@H](C3=CC=CC=C3)NC(=O)N4CCNC4=O)C(=O)[O-])C.[Na+]	0	inactive	0.837
4911	CCCN(CCC)S(=O)(=O)C1=CC=C(C=C1)C(=O)O	0	inactive	0.5
12598086	CC(=O)NC1=C(C(=C(C(=C1I)C(=O)O)I)NC(=O)C)I.O.O	0	inactive	0.95
67356	C1CN(CCN1CCCN2C3=CC=CC=C3SC4=C2C=C(C=C4)C(F)(F)F)CCO.Cl.Cl	0	inactive	0.875
7010	CCC(C)C(C1=CC=CC=C1)C(=O)OCC[N+](C)(CC)CC.[Br-]	0	inactive	0.941
8813	C1=CC(=CC=C1C(=N)N)OCCCCCOC2=CC=C(C=C2)C(=N)N.C(CS(=O)(=O)O)O.C(CS(=O)(=O)O)O	0	inactive	0.65
2202	C1C2=C(C(=CC=C2)O)C(=O)C3=C1C=CC=C3O	0	inactive	0.812
6100	CC[N+](C)(C)CC1=CC=CC=C1Br.CC1=CC=C(C=C1)S(=O)(=O)[O-]	1	active	0.656
288	C[N+](C)(C)CC(CC(=O)[O-])O	0	inactive	0.717
13789	C[C@]12CCC(=O)C=C1C=C[C@@H]3[C@@H]2CC[C@]4([C@H]3CC[C@@]45CCC(=O)O5)C	0	inactive	0.807
4112	CN(CC1=CN=C2C(=N1)C(=NC(=N2)N)N)C3=CC=C(C=C3)C(=O)NC(CCC(=O)O)C(=O)O	0	inactive	0.947
104981	CC[N+](C)(CC)CCC[N+]1=C2C=C(C=CC2=C3C=CC(=CC3=C1C4=CC=CC=C4)N)N.[I-].[I-]	0	inactive	0.66
5723	COC1=C(C=CC(=C1)C2=NNC(=O)C=C2)OC(F)F	0	inactive	0.61
5497	CCN(CC)C(=O)C1=CN=CC=C1	0	inactive	0.571
5362118	C1C[C@H](N(C1)C(=O)[C@H](CCCCN)N[C@@H](CCC2=CC=CC=C2)C(=O)O)C(=O)O.O.O	0	inactive	0.947
443949	C1CN(CCN1CCO)C(=O)CN2C3=C(C=CC(=C3)Cl)SC2=O.Cl	1	active	0.682
5702167	CN1CCC(=C2C3=CC=CC=C3SC4=CC=CC=C42)CC1.C(=C\C(=O)O)\C(=O)O	0	inactive	0.813
656644	C1C(=C(N2[C@H](S1)[C@@H](C2=O)NC(=O)[C@@H](C3=CC=CC=C3)S(=O)(=O)[O-])C(=O)[O-])C[N+]4=CC=C(C=C4)C(=O)N.[Na+]	0	inactive	0.65
1984	CC(=O)NC1=CC=C(C=C1)OC(=O)C2=CC=CC=C2O	1	active	0.533
64736	CCC(=O)OC(CC1=CC=CC=C1)(C2=CC=CC=C2)C(C)CN(C)C.C1=CC=C2C=C(C=CC2=C1)S(=O)(=O)O	0	inactive	0.555
23671691	C[C@]12CCC(=O)C=C1C=C[C@@H]3[C@@H]2CC[C@]4([C@H]3CC[C@]4(CCC(=O)[O-])O)C.[K+]	0	inactive	0.76
27350	CC(=O)O[C@H]1C[C@@H]2CC[C@@H]3[C@@H]([C@]2(C[C@@H]1[N+]4(CCCCC4)C)C)CC[C@]5([C@H]3C[C@@H]([C@@H]5OC(=O)C)[N+]6(CCCCC6)C)C.[Br-].[Br-]	0	inactive	0.91
19529	CN(C1=CC=C(C=C1)OC(=O)C2=CC=CO2)C(=O)C(Cl)Cl	1	active	0.768
47812	CCCN1C[C@@H](C[C@H]2[C@H]1CC3=CNC4=CC=CC2=C34)CSC.CS(=O)(=O)O	0	inactive	0.734
23667299	CC[C@]1(CC[C@@H](O1)[C@@]2(CC[C@@]3(O2)C[C@@H]([C@H]([C@H](O3)[C@@H](C)[C@H]([C@H](C)C(=O)[O-])OC)C)O)C)[C@H]4[C@H](C[C@@H](O4)[C@@H]5[C@H](C[C@H]([C@@](O5)(CO)O)C)C)C.[Na+]	0	inactive	0.658
4764	C1=CC=C2C(=C1)C(=O)OC2(C3=CC=C(C=C3)O)C4=CC=C(C=C4)O	0	inactive	0.798
11065	CN(C)CCC=C1C2=CC=CC=C2CCC3=CC=CC=C31.Cl	0	inactive	0.917
259331	C[C@]12CC[C@H]3[C@H]([C@@H]1CC[C@@H]2O)CCC4=C3C=CC(=C4)OC(=O)N(CCCl)CCCl	0	inactive	0.698
68626	C1CN(CCC12CNC(=O)O2)CCC3=CC=CC=C3.Cl	0	inactive	0.639
6420040	CCCCOC1=C(C=CC(=C1)C(=O)OCCN(CC)CC)N.Cl	0	inactive	0.843
36207	CN1CCCCC1CCN2C3=CC=CC=C3SC4=C2C=C(C=C4)S(=O)C.C1=CC=C(C=C1)S(=O)(=O)O	0	inactive	0.63
656664	CN1[C@@H]2CC[C@H]1CC(C2)OC(=O)C3=CNC4=CC=CC=C43.Cl	0	inactive	0.888
9270	CC(=O)O[C@H]1CC[C@@H]2[C@H]3CC[C@]4([C@H]([C@@H]3CCC2=C1)CC[C@]4(C#C)OC(=O)C)C	0	inactive	0.907
54704426	C[C@@]1([C@H]2C[C@H]3[C@@H](C(=O)C(=C([C@]3(C(=O)C2=C(C4=C1C=CC=C4O)O)O)O)C(=O)N)N(C)C)O.Cl	0	inactive	0.737
37907	CC(C)(C)C(=O)C(N1C=CN=C1)OC2=CC=C(C=C2)Cl	0	inactive	0.511
6081	CC(C(C1=C(C=CC(=C1)OC)OC)O)N.Cl	0	inactive	0.935
3488	COC1=C(C=C(C=C1)Cl)C(=O)NCCC2=CC=C(C=C2)S(=O)(=O)NC(=O)NC3CCCCC3	0	inactive	0.683
44383	COC1=C(C=C2C(=C1)C(=NC(=N2)N3CCN(CC3)C(=O)C4CCCO4)N)OC.Cl	1	active	0.777
121586	C1=CN(C=N1)CC(O)(P(=O)(O)O)P(=O)(O)O.O	0	inactive	0.708
25249	C[C@]12CC[C@H]3[C@H]([C@@H]1CC[C@]2(C)O)CC[C@@H]4[C@@]3(CC5=C(C4)NN=C5)C	0	inactive	0.795
2453	C1=CC2=C(C(=C(C=C2Br)Br)O)N=C1	0	inactive	0.632
6420020	CCCCC[C@@H](/C=C/[C@H]1[C@@H](C[C@@H]([C@@H]1C/C=C\CCCC(=O)O)O)O)O.COC(CO)(CO)N	0	inactive	0.846
115162	CC1([C@@H](N2[C@H](S1)[C@@H](C2=O)N=CN3CCCCCC3)C(=O)OCOC(=O)C(C)(C)C)C.Cl	0	inactive	0.892
9560989	COCCCC/C(=N\OCCN)/C1=CC=C(C=C1)C(F)(F)F.C(=C\C(=O)O)\C(=O)O	0	inactive	0.853
5282474	CCCCC1=NC=C(N1CC2=CC=C(C=C2)C(=O)O)/C=C(\CC3=CC=CS3)/C(=O)O.CS(=O)(=O)O	1	active	0.59
5282435	C1=CC(=C(C=C1Cl)C2=NC(=NC(=N2)N)N)Cl.C(=C\C(=O)O)\C(=O)O	0	inactive	0.786
7108	C1=CC=C2C(=C1)NC3=CC=CC=C3S2	0	inactive	0.804
13221	CC1(C2CCC(C2)C1(C)NC)C.Cl	0	inactive	0.923
14219	CN(C)C(=N)N=C(N)N.Cl	0	inactive	0.768
31307	C[C@]12C[C@@H]([C@]3([C@H]([C@@H]1C[C@H]([C@@]2(C(=O)CO)O)O)CCC4=CC(=O)C=C[C@@]43C)F)O	0	inactive	0.97
6604565	CN(C)C/C=C(\C1=CC=C(C=C1)Br)/C2=CN=CC=C2.O.Cl.Cl	1	active	0.533
23675324	C[C@H](C1=CC2=C(C=C1)C=C(C=C2)OC)C(=O)[O-].[Na+]	0	inactive	0.801
175804	CCCN1CCCC[C@H]1C(=O)NC2=C(C=CC=C2C)C.Cl	0	inactive	0.88
66068	CCN(CC)CCNC(=O)C1=CC=C(C=C1)N.Cl	0	inactive	0.85
121587	CN1CC[C@@]23C=C[C@@H](C[C@@H]2OC4=C(C=CC(=C34)C1)OC)O.Br	0	inactive	0.913
23675317	CC(C(=O)N[C@H]1[C@@H]2N(C1=O)[C@H](C(S2)(C)C)C(=O)[O-])OC3=CC=CC=C3.[K+]	0	inactive	0.667
135398739	C1C[C@@H](O[C@@H]1CO)N2C=NC3=C2N=CNC3=O	0	inactive	0.68
37392	CCCCN(CCCC)CCC(C1=C2C=CC(=CC2=C3C=C(C=C(C3=C1)Cl)Cl)C(F)(F)F)O.Cl	0	inactive	0.641
6048	C1CN=C(N1)CC2=CC=CC=C2.Cl	0	inactive	0.813
4463	CC1=C2C(=NC=C1)N(C3=C(C=CC=N3)C(=O)N2)C4CC4	0	inactive	0.654
9845819	CC1=NC=C(C(=N1)N)CN(C=O)/C(=C(\CCO)/SSCC2CCCO2)/C.Cl	0	inactive	0.893
51371441	C[C@@]12CCN([C@H]1N(C3=C2C=C(C=C3)O)C)C.C(=C/C(=O)O)\C(=O)O	0	inactive	0.77
5282379	CC1=C(C(CCC1)(C)C)/C=C/C(=C/C=C/C(=C\C(=O)O)/C)/C	0	inactive	0.917
9936727	CCC(CC)(C1=CC=CC=C1)C(=O)OCCOCCN(CC)CC.C(C(=O)O)C(CC(=O)O)(C(=O)O)O	0	inactive	0.748
23690471	C[C@@H]1[C@@H](CC[C@]2(C1CC[C@]3([C@H]2[C@@H](C[C@@H]\4[C@@]3(C[C@@H](/C4=C(/CCC=C(C)C)\C(=O)[O-])OC(=O)C)C)O)C)C)O.[Na+]	1	active	0.658
5362123	CCOC(=O)[C@H](CCC1=CC=CC=C1)N[C@H]2CCC3=CC=CC=C3N(C2=O)CC(=O)O.Cl	0	inactive	0.897
6419975	COC1=C(C=C(C=C1)C(=O)NCC2=CN=CC=C2)C(=O)NCC3=CN=CC=C3.O	0	inactive	0.723
4767	CC(=CC1C(C1(C)C)C(=O)OCC2=CC(=CC=C2)OC3=CC=CC=C3)C	0	inactive	0.628
6915744	CC[C@@H]1[C@@]([C@@H]([C@H](/C(=N/OCOCCOC)/[C@@H](C[C@@]([C@@H]([C@H]([C@@H]([C@H](C(=O)O1)C)O[C@H]2C[C@@]([C@H]([C@@H](O2)C)O)(C)OC)C)O[C@H]3[C@@H]([C@H](C[C@H](O3)C)N(C)C)O)(C)O)C)C)O)(C)O	0	inactive	0.79
32798	CCC(=O)O[C@@]1([C@H](C[C@@H]2[C@@]1(C[C@@H]([C@]3([C@H]2CCC4=CC(=O)C=C[C@@]43C)F)O)C)C)C(=O)CCl	0	inactive	0.914
6256	C1[C@@H]([C@H](O[C@H]1N2C=C(C(=O)NC2=O)C(F)(F)F)CO)O	0	inactive	0.747
65685	CCCNC(C)(C)C(=O)NC1=CC=CC=C1C	1	active	0.583
6714002	CCC(=O)OCC(=O)[C@]1(CC[C@@H]2[C@@]1(C[C@@H]([C@H]3[C@H]2CCC4=CC(=O)C=C[C@]34C)O)C)OC(=O)OCC	0	inactive	0.612
4211	C1=CC=C(C(=C1)C(C2=CC=C(C=C2)Cl)C(Cl)Cl)Cl	0	inactive	0.798
19379	CN(C)CCOC(=O)COC1=CC=C(C=C1)Cl.Cl	0	inactive	0.653
2741	C1=CC=C2C(=C1)C(=O)C=C(O2)C(=O)O	0	inactive	0.568
10969	CC(CCCC(C)(C)O)N.Cl	0	inactive	0.93
7019	C1=CC=C2C(=C1)C(=C3C=CC=CC3=N2)N	0	inactive	0.608
23667631	CC1=C(C(=NO1)C2=CC=CC=C2)C(=O)N[C@H]3[C@@H]4N(C3=O)[C@H](C(S4)(C)C)C(=O)[O-].[Na+]	0	inactive	0.603
17683	CCN(CCCCOC(=O)C1=CC(=C(C=C1)OC)OC)C(C)CC2=CC=C(C=C2)OC.Cl	0	inactive	0.901
135413520	C1=CC(=CC=C1CCC2=CNC3=C2C(=O)NC(=N3)N)C(=O)N[C@@H](CCC(=O)[O-])C(=O)[O-].[Na+].[Na+]	0	inactive	0.702
182230	CC(=O)N[C@@H](CCC(=O)N)C(=O)O	0	inactive	0.863
2759362	C1=CC(=CC(=C1)I)CN=C(N)N.OS(=O)(=O)O	0	inactive	0.734
5282318	CC(CN1C2=CC=CC=C2CCC3=CC=CC=C31)CN(C)C.C(=C\C(=O)O)\C(=O)O	0	inactive	0.78
115305	CCCC(=O)N1CCCN(CC1)C2=NC3=CC(=C(C=C3C(=N2)N)OC)OC.Cl	1	active	0.54
65632	C1CSC(=O)C1NC(=O)CSCC(=O)O	0	inactive	0.729
4236	C1=CC=C(C=C1)C(C2=CC=CC=C2)S(=O)CC(=O)N	0	inactive	0.905
16574	CC(=O)OC[C@@H]1[C@H]([C@H]([C@@H](O1)N2C(=O)NC(=O)C=N2)OC(=O)C)OC(=O)C	1	active	0.513
66264	CCN[C@@H](C)CC1=CC(=CC=C1)C(F)(F)F.Cl	0	inactive	0.697
55329	CC(C(C)(C)C)N=C(NC#N)NC1=CC=NC=C1.O	0	inactive	0.603
13770	CN1CCC(=C2C3=CC=CC=C3C=CC4=CC=CC=C42)CC1.Cl	0	inactive	0.88
21718	CCN(CCCC1=CC=CC=C1)CCCC2=CC=CC=C2.C(C(=O)O)C(CC(=O)O)(C(=O)O)O	0	inactive	0.668
441325	CCCCC1=C(C2=CC=CC=C2O1)C(=O)C3=CC(=C(C(=C3)I)OCCN(CC)CC)I.Cl	1	active	0.765
5742832	C[C@H]1[C@@H](C(=O)N1S(=O)(=O)O)NC(=O)/C(=N\OC(C)(C)C(=O)O)/C2=CSC(=N2)N	0	inactive	0.715
23702	CCC(C(C1=CC(=C(C=C1)O)O)O)NC(C)C.CS(=O)(=O)O	0	inactive	0.793
20749	CC[N+]1(CCC(=C(C2=CC=CC=C2)C3=CC=CC=C3)C1C)CC.[Br-]	0	inactive	0.81
84029	CC[C@@H]1[C@@]([C@@H]([C@H](C(=O)[C@@H](C[C@@]([C@@H]([C@H]([C@@H]([C@H](C(=O)O1)C)O[C@H]2C[C@@]([C@H]([C@@H](O2)C)O)(C)OC)C)O[C@H]3[C@@H]([C@H](C[C@H](O3)C)N(C)C)O)(C)OC)C)C)O)(C)O	0	inactive	0.911
6852391	CCCC[N+]1([C@@H]2CC(C[C@H]1[C@H]3[C@@H]2O3)OC(=O)[C@H](CO)C4=CC=CC=C4)C.[Br-]	0	inactive	0.893
202225	C[C@@H]1C[C@@H]([C@H]([C@@H](O1)O[C@H]2[C@H](C[C@@]3(CO3)C(=O)[C@@H]([C@H]([C@H]([C@H](OC(=O)[C@@H]([C@H]([C@@H]2C)O[C@H]4C[C@@H]([C@H]([C@@H](O4)C)OC(=O)C)OC)C)C)C)OC(=O)C)C)C)OC(=O)C)N(C)C	0	inactive	0.648
2151	CC1=C(C(=O)N(N1C)C2=CC=CC=C2)N	0	inactive	0.719
2466	CCCCOC1=CC=C(C=C1)CC(=O)NO	0	inactive	0.61
441358	CNCCC=C1C2=CC=CC=C2CCC3=CC=CC=C31.Cl	0	inactive	0.937
66366	CC(C)NC[C@H](COC1=CC=CC2=CC=CC=C21)O.Cl	0	inactive	0.963
5282375	CCOC(=O)/C=C(\C)/C=C/C=C(\C)/C=C/C1=C(C(=C(C=C1C)OC)C)C	0	inactive	0.795
5702223	CN(C)CC/C=C/1\C2=CC=CC=C2SC3=C1C=C(C=C3)Cl.Cl	0	inactive	0.86
2310	CCC1(CC(=O)NC(=O)C1)C	0	inactive	0.896
135524783	C1[C@@H](N=C(N[C@H]1O)N)[C@H]2C(=O)NC[C@@H](C(=O)N[C@H](C(=O)N[C@H](C(=O)N/C(=C\NC(=O)N)/C(=O)N2)CO)CO)NC(=O)C[C@H](CCCN)N.OS(=O)(=O)O	0	inactive	0.649
10766	CCC(C)(CN(C)C)OC(=O)C1=CC=CC=C1.Cl	0	inactive	0.736
170344	CCC1=C(C(=CC=C1)CC)NC(=O)CN(CC(=O)O)CC(=O)O	0	inactive	0.667
59772	CNS(=O)(=O)CC1=CC2=C(C=C1)NC=C2CCN(C)C.C(CC(=O)O)C(=O)O	0	inactive	0.82
441334	CC(C)(C)NCC(C1=CC(=CC(=C1)O)O)O.CC(C)(C)NCC(C1=CC(=CC(=C1)O)O)O.OS(=O)(=O)O	0	inactive	0.844
9373	CN(CC#C)CC1=CC=CC=C1.Cl	0	inactive	0.903
10607	COC1=CC(=CC(=C1OC)OC)[C@H]2[C@@H]3[C@H](COC3=O)[C@H](C4=CC5=C(C=C24)OCO5)O	0	inactive	0.694
3081	CC1(C(=O)NC(=O)O1)C	0	inactive	0.84
5284409	CC(C)(C)NC[C@@H](COC1=CC=CC2=C1CCCC2=O)O.Cl	0	inactive	0.93
448537	CC/C(=C(/CC)\C1=CC=C(C=C1)O)/C2=CC=C(C=C2)O	0	inactive	0.868
5282409	CN(C)CCOC(C1=CC=C(C=C1)Cl)C2=CC=CC=N2.C(=C\C(=O)O)\C(=O)O	0	inactive	0.755
8732	CCCC1=NC=C(C(=N1)N)C[N+]2=CC=CC=C2C.Cl.[Cl-]	0	inactive	0.853
92965	CC1=CC=C(C=C1)C(=O)C(C)CN2CCCCC2.Cl	0	inactive	0.76
23675786	CC1=C(C(=NO1)C2=C(C=CC=C2Cl)Cl)C(=O)N[C@H]3[C@@H]4N(C3=O)[C@H](C(S4)(C)C)C(=O)[O-].O.[Na+]	0	inactive	0.627
4075	C1=CC(=C(C=C1N)C(=O)O)O	0	inactive	0.933
443955	CC[C@@]12CCCN3[C@@H]1C4=C(CC3)C5=CC=CC=C5N4C(=C2)C(=O)OCC	0	inactive	0.607
60975	CC(C)NCC(C1=CC2=CC=CC=C2C=C1)O.Cl	0	inactive	0.87
5340	C1=CC(=CC=C1N)S(=O)(=O)NC2=NC=CS2	0	inactive	0.61
16219735	C1CC1CN2CC[C@]34[C@@H]5C(=O)CC[C@]3([C@H]2CC6=C4C(=C(C=C6)O)O5)O.O.O.Cl	0	inactive	0.828
6433208	C1CN(CCN1CC/C=C\2/C3=CC=CC=C3SC4=C2C=C(C=C4)Cl)CCO.Cl.Cl	0	inactive	0.913
443939	C[C@H]1[C@H]([C@H](C[C@@H](O1)O[C@H]2C[C@@](CC3=C2C(=C4C(=C3O)C(=O)C5=C(C4=O)C(=CC=C5)OC)O)(C(=O)CO)O)N)O.Cl	0	inactive	0.746
71773	CCOCC(COC1=CC=C(C=C1)NC(=O)CC[S+](C)C)O.CC1=CC=C(C=C1)S(=O)(=O)[O-]	1	active	0.691
11970251	CC1=C2[C@H](C(=O)[C@@]3([C@H](C[C@@H]4[C@]([C@H]3[C@@H]([C@](C2(C)C)(C[C@@H]1OC(=O)[C@@H]([C@H](C5=CC=CC=C5)NC(=O)OC(C)(C)C)O)O)OC(=O)C6=CC=CC=C6)(CO4)OC(=O)C)O)C)O	0	inactive	0.75
121304016	CCC(CC)COC(=O)[C@H](C)N[P@](=O)(OC[C@@H]1[C@H]([C@H]([C@](O1)(C#N)C2=CC=C3N2N=CN=C3N)O)O)OC4=CC=CC=C4	1	active	0.749
54685925	CN(C)[C@H]1[C@@H]2C[C@@H]3CC4=C(C=CC(=C4C(=C3C(=O)[C@@]2(C(=C(C1=O)C(=O)N)O)O)O)O)N(C)C.Cl	0	inactive	0.807
26596	CCCCC1=CC2=C(C=C1)N=C(N2)NC(=O)OC	0	inactive	0.807
55245	CC#C[C@@]1(CC[C@@H]2[C@@]1(C[C@@H](C3=C4CCC(=O)C=C4CC[C@@H]23)C5=CC=C(C=C5)N(C)C)C)O	0	inactive	0.733
21873163	C1=CC=C(C(=C1)C(=O)O)NC2=C(C=CC(=C2)Cl)C(=O)O.[Na+].[Na+]	0	inactive	0.881
5281006	C/C=C/C1=C(N2[C@@H]([C@@H](C2=O)NC(=O)[C@@H](C3=CC=C(C=C3)O)N)SC1)C(=O)O	0	inactive	0.517
3326	CC(C)C1=C(N(N(C1=O)C2=CC=CC=C2)C)CN(C)C(C)CC3=CC=CC=C3	0	inactive	0.587
6536864	CC(C)(C(=O)O)O/N=C(/C1=CSC(=N1)N)\C(=O)N[C@H]2[C@@H]3N(C2=O)C(=C(CS3)C[N+]4=CC=CC=C4)C(=O)[O-].O.O.O.O.O	0	inactive	0.825
5282210	C1C[C@H]2C[C@@H]1[C@@H]3[C@H]2CN(C3)NC(=O)C4=CC(=C(C=C4)Cl)S(=O)(=O)N	0	inactive	0.685
5576	CC1(C(=O)N(C(=O)O1)C)C	0	inactive	0.825
3883	CC1=C(C=CN=C1CS(=O)C2=NC3=CC=CC=C3N2)OCC(F)(F)F	1	active	0.563
6420019	CN1CCN(CC1)C(C2=CC=CC=C2)C3=CC=CC=C3.Cl	0	inactive	0.9
23656722	CNCC[C@H](C1=CC=CS1)OC2=CC=CC3=CC=CC=C32.Cl	0	inactive	0.87
14520	CC(=O)NC1CCSC1=O	0	inactive	0.747
68861	C[C@]12CCC3=C4CCC(=O)C=C4CC[C@H]3[C@@H]1CC[C@]2(CC#N)O	0	inactive	0.827
92178	CN1CCN(CC1)CCCN2C3=CC=CC=C3SC4=C2C=C(C=C4)S(=O)(=O)N(C)C.CS(=O)(=O)O.CS(=O)(=O)O	0	inactive	0.59
114869	C1CN=C(N1)NC2=C(C=CC3=NSN=C32)Cl.Cl	0	inactive	0.549
45073398	CCOC1=CC=CC=C1O[C@H]([C@H]2CNCCO2)C3=CC=CC=C3.CS(=O)(=O)O	0	inactive	0.664
65327	CNCCCN1C2=CC=CC=C2CCC3=CC=CC=C31.Cl	0	inactive	0.884
51371403	C1CN(CCC1C(=O)C2=CC=C(C=C2)F)CCN3C(=O)C4=CC=CC=C4NC3=O.[C@@H]([C@H](C(=O)O)O)(C(=O)O)O.O	0	inactive	0.796
4847	CC1=C(C(=O)N2C=CC=CC2=N1)CCN3CCC(CC3)C(=O)C4=CC=C(C=C4)F	0	inactive	0.547
2309	CC(C)NCC(COC1=CC=CC2=C1OC(=C2)C(=O)C)O	0	inactive	0.768
3702	CC1CC2=CC=CC=C2N1NC(=O)C3=CC(=C(C=C3)Cl)S(=O)(=O)N	0	inactive	0.603
83201	COC1=C(C(=C(C=C1)CN2CCNCC2)OC)OC.Cl.Cl	0	inactive	0.922
54911	CCC1=NN(C(=O)N1CCOC2=CC=CC=C2)CCCN3CCN(CC3)C4=CC(=CC=C4)Cl.Cl	0	inactive	0.637
5282169	CCC(=O)O[C@@H]1CC(=O)O[C@@H](C/C=C/C=C/[C@@H]([C@@H](C[C@@H]([C@@H]([C@H]1OC)O[C@H]2[C@@H]([C@H]([C@@H]([C@H](O2)C)O[C@H]3C[C@@]([C@H]([C@@H](O3)C)OC(=O)CC)(C)O)N(C)C)O)CC=O)C)O)C	0	inactive	0.706
51038	C1C(=C(N2[C@H](S1)[C@@H](C2=O)NC(=O)[C@@H](C3=CC=CC=C3)N)C(=O)O)Cl.O	0	inactive	0.797
6419941	CN1[C@@H]2CC[C@H]1CC(C2)OC(=O)C(C3=CC=CC=C3)O.Br	0	inactive	0.967
222786	C[C@]12CCC(=O)C=C1CC[C@@H]3[C@@H]2C(=O)C[C@]4([C@H]3CC[C@@]4(C(=O)CO)O)C	0	inactive	0.93
22162	CN(C)CCOC(=O)C(C1=CC=CC=C1)C2(CCCC2)O.Cl	0	inactive	0.84
135399235	CCCOC1=CC=CC=C1C2=NC3=NNN=C3C(=O)N2	0	inactive	0.75
51371362	C[C@@H]([C@@H](C1=CC(=CC=C1)O)O)N.[C@@H]([C@H](C(=O)O)O)(C(=O)O)O.[C@@H]([C@H](C(=O)O)O)(C(=O)O)O	0	inactive	0.91
65464	CN(C)CCCOC1=NN(C2=CC=CC=C21)CC3=CC=CC=C3.Cl	0	inactive	0.623
37083	CC[C@]12CC[C@H]3[C@H]([C@@H]1CC[C@]2(C#C)OC(=O)C)CCC4=CC(=NO)CC[C@H]34	0	inactive	0.918
3366	C1=NC(=O)NC(=C1F)N	0	inactive	0.769
5917	C1CCC2=NN=NN2CC1	0	inactive	0.69
62878	C1CNC[C@H]([C@@H]1C2=CC=C(C=C2)F)COC3=CC4=C(C=C3)OCO4.Cl	0	inactive	0.802
5510	CC1=CC(=CC=C1)N(C)C(=S)OC2=CC3=CC=CC=C3C=C2	1	active	0.64
5405	CC(C)(C)C1=CC=C(C=C1)C(CCCN2CCC(CC2)C(C3=CC=CC=C3)(C4=CC=CC=C4)O)O	0	inactive	0.737
83592	CC1=C(C(=O)N(N1C)C2=CC=CC=C2)NC(C)C.Cl	0	inactive	0.548
2898	CC(=O)OC1=CC=C(C=C1)C(=C2CCCCC2)C3=CC=C(C=C3)OC(=O)C	0	inactive	0.729
443944	CC(=O)NC1=C(C(=C(C(=C1I)C(=O)N[C@@H]2[C@H]([C@@H]([C@H](OC2O)CO)O)O)I)N(C)C(=O)C)I	0	inactive	0.82
115000	CN1C(=O)COC2=C(C=C(C=C21)Cl)C(=O)NC3CN4CCC3CC4.Cl	0	inactive	0.548
55182	C1CN(CCN1CCOCC(=O)O)C(C2=CC=CC=C2)C3=CC=C(C=C3)Cl.Cl.Cl	0	inactive	0.9
8228	CN(C)CCCN1C2=CC=CC=C2CCC3=CC=CC=C31.Cl	0	inactive	0.783
23760137	C1=NC(=NC(=O)N1C2[C@@H]([C@@H]([C@H](O2)CO)O)O)N	0	inactive	0.783
40634	CC1=C(C2=C(CCC(O2)(C)C(=O)O)C(=C1O)C)C	0	inactive	0.703
5833	CC(=O)S[C@@H]1CC2=CC(=O)CC[C@@]2([C@@H]3[C@@H]1[C@@H]4CC[C@]5([C@]4(CC3)C)CCC(=O)O5)C	0	inactive	0.744
5754	C[C@]12CCC(=O)C=C1CC[C@@H]3[C@@H]2[C@H](C[C@]4([C@H]3CC[C@@]4(C(=O)CO)O)C)O	0	inactive	0.804
91274	CC1=C(SC=C1)C(=CCCN2CCC[C@H](C2)C(=O)O)C3=C(C=CS3)C.Cl	0	inactive	0.913
16726873	C[N+]1(CCCC1)CC2=C(N3[C@@H]([C@@H](C3=O)NC(=O)/C(=N\OC)/C4=CSC(=N4)N)SC2)C(=O)[O-].Cl	0	inactive	0.885
10314472	CN[C@@H]1C[C@H](C2=CC=CC=C12)C3=CC(=C(C=C3)Cl)Cl.Cl	0	inactive	0.836
23565	CC1([C@@H](N2[C@H](S1)[C@@H](C2=O)NC(=O)[C@@H](C3=CC=CC=C3)N)C(=O)O)C.O.O.O	0	inactive	0.593
123134638	CC/C=C(\C1=CSC(=N1)N)/C(=O)N[C@H]2[C@@H]3N(C2=O)C(=C(CS3)COC(=O)N)C(=O)OCOC(=O)C(C)(C)C.Cl	0	inactive	0.925
6321424	CC[C@H](C)[C@@H]1[C@H](CC[C@@]2(O1)C[C@@H]3C[C@H](O2)C/C=C(/[C@H]([C@H](/C=C/C=C/4\CO[C@H]5[C@@]4([C@@H](C=C([C@H]5O)C)C(=O)O3)O)C)O[C@H]6C[C@@H]([C@H]([C@@H](O6)C)O[C@H]7C[C@@H]([C@H]([C@@H](O7)C)O)OC)OC)\C)C	0	inactive	0.683
3435	C1COC(=O)N1N=CC2=CC=C(O2)[N+](=O)[O-]	0	inactive	0.913
2904	C1CCC(C1)CC2NC3=CC(=C(C=C3S(=O)(=O)N2)S(=O)(=O)N)Cl	0	inactive	0.726
66448	CCN(CC)CCOC(=O)C(C1=CC=CC=C1)(C2=CC=CC=C2)O.Cl	0	inactive	0.876
60750	C1=CN(C(=O)N=C1N)[C@H]2C([C@@H]([C@H](O2)CO)O)(F)F	1	active	0.72
23677829	CC1=CC=C(C=C1)C(=O)C2=CC=C(N2C)CC(=O)[O-].O.O.[Na+]	0	inactive	0.585
64764	CC(C)CC(C1(CCC1)C2=CC=C(C=C2)Cl)N(C)C.Cl	0	inactive	0.633
2176	CCOC(=O)OC(C)OC1=C(N(S(=O)(=O)C2=CC=CC=C21)C)C(=O)NC3=CC=CC=N3	0	inactive	0.607
3760	C1=CC(=C(C(=C1)Cl)COC(CN2C=CN=C2)C3=C(C=C(C=C3)Cl)Cl)Cl	0	inactive	0.727
70969	CC(C)(CC1=CC=CC=C1)N.Cl	0	inactive	0.757
5324	C1=CC(=CC=C1N)S(=O)(=O)N=C(N)N	0	inactive	0.748
19004	C[N+]12CCC(CC1)C(C2)OC(=O)C(C3=CC=CC=C3)(C4=CC=CC=C4)O.[Br-]	0	inactive	0.973
8246	CN(C)C(=O)OC1=CC=CC(=C1)[N+](C)(C)C.[Br-]	0	inactive	0.844
5282139	CN(C)CCC(C1=CC=CC=C1)C2=CC=CC=N2.C(=C\C(=O)O)\C(=O)O	0	inactive	0.808
41022	CC(=O)O.C1CCNC(C1)CNC(=O)C2=C(C=CC(=C2)OCC(F)(F)F)OCC(F)(F)F	0	inactive	0.521
23663939	CC1=C(C=CC2=C1OC(=O)C(=C2[O-])NC(=O)C3=CC(=C(C=C3)O)CC=C(C)C)O[C@H]4[C@@H]([C@@H]([C@H](C(O4)(C)C)OC)OC(=O)N)O.[Na+]	0	inactive	0.709
56971	C1CN(CCN1CCCCN2C(=O)C3=CC=CC=C3S2(=O)=O)C4=NC=CC=N4	0	inactive	0.758
5309446	C1CCN(C1)CC2=NC3=CC=CC=C3N2CC4=CC=C(C=C4)Cl.Cl	1	active	0.599
6419995	CC1=C2C(=CS1)C(=O)NC3=CC=CC=C3N2C(=O)CN4CCN(CC4)C.Cl.Cl	0	inactive	0.58
22479317	CC1=C(C=CN=C1CS(=O)C2=NC3=CC=CC=C3N2)OCCCOC.[Na+]	1	active	0.53
5018304	C1=CC=C(C(=C1)CC(=O)[O-])NC2=C(C=CC=C2Cl)Cl.[Na+]	0	inactive	0.704
53276	CCOC(=O)NC1=C(N=C(C=C1)NCC2=CC=C(C=C2)F)N	0	inactive	0.587
165193	CC(C)NC[C@@H](COC1=CC=CC2=CC=CC=C21)O.Cl	0	inactive	0.963
73957	CCCCOC1=CC=C(C=C1)OCCCN2CCOCC2.Cl	0	inactive	0.833
23667627	CC1([C@@H](N2[C@H](S1)[C@@H](C2=O)NC(=O)C3=C(C=CC=C3OC)OC)C(=O)[O-])C.[Na+]	1	active	0.679
6321416	CC(OC(=O)C)OC(=O)C1=C(CS[C@H]2N1C(=O)[C@H]2NC(=O)/C(=N\OC)/C3=CC=CO3)COC(=O)N	0	inactive	0.671
5282458	COC1=CC(=CC(=C1OC)OC)/C=C/C(=O)N2CCN(CC2)CC(=O)N3CCCC3.C(=C\C(=O)O)\C(=O)O	1	active	0.582
517321	CCCOC1=C(C=C(C=C1)C(=O)OCCN(CC)CC)N.Cl	0	inactive	0.857
4641	CCCCC1C(=O)N(N(C1=O)C2=CC=C(C=C2)O)C3=CC=CC=C3	0	inactive	0.755
45052524	C1=CC\2C(=CN=N/C2=N\N)C=C1.Cl	0	inactive	0.623
107999	CN1C=C(C2=CC=CC=C21)C(=O)[C@@H]3CCC4=C(C3)NC=N4.Cl	0	inactive	0.823
23724817	CCN(CC)CCNC(C1=CC=CC=C1)C(=O)OCCC(C)C.Cl.Cl	0	inactive	0.743
54680691	C[C@@]1([C@H]2[C@@H]([C@H]3[C@@H](C(=O)C(=C([C@]3(C(=O)C2=C(C4=C1C=CC=C4O)O)O)O)C(=O)N)N(C)C)O)O.O.O	0	inactive	0.717
5281056	CC(C)(C)NC[C@@H](COC1=NSN=C1N2CCOCC2)O.C(=C\C(=O)O)\C(=O)O	0	inactive	0.77
2724018	CC(C)NC[C@H](C1=CC(=C(C=C1)O)O)O.[C@@H]([C@H](C(=O)O)O)(C(=O)O)O	0	inactive	0.923
180559	CC(C)NC[C@H](COC1=CC=C(C=C1)CC(=O)N)O	0	inactive	0.963
219025	CCCCC1=C(C2=C(O1)C=CC(=C2)NS(=O)(=O)C)C(=O)C3=CC=C(C=C3)OCCCN(CCCC)CCCC.Cl	1	active	0.87
66245	CC(C)NCC(C1=CC=C(C=C1)NS(=O)(=O)C)O.Cl	0	inactive	0.867
6852406	CN1[C@@H]2CC(C[C@H]1[C@H]3[C@@H]2O3)OC(=O)[C@H](CO)C4=CC=CC=C4.Cl	0	inactive	0.772
104850	CC1=C(N(N=C1C(=O)NN2CCCCC2)C3=C(C=C(C=C3)Cl)Cl)C4=CC=C(C=C4)Cl	1	active	0.692
11391	C1CN(CC2=CC=CC=C21)C(=N)N.C1CN(CC2=CC=CC=C21)C(=N)N.OS(=O)(=O)O	0	inactive	0.774
32169	CCCNC(C)C(=O)NC1=C(SC=C1C)C(=O)OC.Cl	0	inactive	0.502
4122	COC(=O)NC1=NC2=C(N1)C=C(C=C2)C(=O)C3=CC=CS3	0	inactive	0.548
135398748	C1=NC2=C(N1CCC(CO)CO)N=C(NC2=O)N	0	inactive	0.927
67313	C1=CC(=CC=C1CN)S(=O)(=O)N.Cl	0	inactive	0.795
36462	C[C@@H]1OC[C@@H]2[C@@H](O1)[C@@H]([C@H]([C@@H](O2)O[C@H]3[C@H]4COC(=O)[C@@H]4[C@@H](C5=CC6=C(C=C35)OCO6)C7=CC(=C(C(=C7)OC)O)OC)O)O	0	inactive	0.746
54900	C1CCN(CC1)CCOC2=CC=C(C=C2)C(=O)C3=C(SC4=C3C=CC(=C4)O)C5=CC=C(C=C5)O.Cl	1	active	0.834
73440816	CC=C(C)C(=O)O[C@H]1[C@@H](C2([C@@H](C[C@@]3(C(=CCC4C3(CCC5C4(CCC([C@]5(C)CO)OC6[C@@H]([C@H]([C@@H]([C@H](O6)C(=O)O)O[C@H]7[C@@H]([C@H]([C@@H]([C@H](O7)CO)O)O)O)O)O[C@H]8[C@@H]([C@H](C([C@H](O8)CO)O)O)O)C)C)C2CC1(C)C)C)O)CO)OC(=O)C	1	active	0.853
63013	CN(C)C[C@H]1CCCC[C@@]1(C2=CC(=CC=C2)OC)O.Cl	0	inactive	0.756
3276	C1=CN(C(=N1)[N+](=O)[O-])CC(=O)NCCO	0	inactive	0.67
5353	COC1=C(C=CC(=C1)S(=O)C)C2=NC3=C(N2)C=CC=N3	1	active	0.507
667484	CCOC(=O)C1=CN=CN1[C@H](C)C2=CC=CC=C2	0	inactive	0.588
64647	CCN1CC(C(C1=O)(C2=CC=CC=C2)C3=CC=CC=C3)CCN4CCOCC4.Cl	0	inactive	0.6
5702273	CC(C)(C)NCC(C1=CC(=C(C(=C1)Cl)N)Cl)O.Cl	0	inactive	0.884
446157	CC(C)C1=NC(=NC(=C1/C=C/[C@H](C[C@H](CC(=O)O)O)O)C2=CC=C(C=C2)F)N(C)S(=O)(=O)C	0	inactive	0.653
6855	C1=CC=C(C=C1)C(=O)OC2=CC=CC3=C2N=CC=C3	0	inactive	0.567
3080836	CC1=C(C=CC=C1Cl)NC2=C(C=CC=N2)C(=O)O.C(CCN)C[C@@H](C(=O)O)N	0	inactive	0.715
441344	CCN(CC)CCOC(=O)C1(CCCCC1)C2CCCCC2.Cl	0	inactive	0.937
54680693	CC1=CC(=C(N1C2=CC=CC=C2)C)/C=C/C3=[N+](C4=C(C=C(C=C4)N(C)C)C=C3)C.CC1=CC(=C(N1C2=CC=CC=C2)C)/C=C/C3=[N+](C4=C(C=C(C=C4)N(C)C)C=C3)C.C1=CC=C2C(=C(C(=CC2=C1)C(=O)O)[O-])CC3=C(C(=CC4=CC=CC=C34)C(=O)O)[O-]	1	active	0.562
35455	CC(=CCC1C(=O)N(N(C1=O)C2=CC=CC=C2)C3=CC=CC=C3)C	0	inactive	0.576
6291	C[C@]12CC[C@H]3[C@H]([C@@H]1CC[C@]2(C#C)O)CCC4=C3C=CC(=C4)OC	0	inactive	0.909
5573	CCC(COC(=O)C1=CC(=C(C(=C1)OC)OC)OC)(C2=CC=CC=C2)N(C)C	0	inactive	0.639
65869	C1=CC(=CC=C1S(=O)(=O)NC=NCCSCC2=CSC(=N2)N=C(N)N)Br	0	inactive	0.522
6099	CN(C)C1=CC2=C(C=C1)N=C3C=CC(=[N+](C)C)C=C3S2.[Cl-]	1	active	0.862
23817954	C[C@@H]1C/C=C/C=C/[C@@H]([C@@H](C[C@@H]([C@@H]([C@H]([C@@H](CC(=O)O1)OC(=O)C)OC)O[C@H]2[C@@H]([C@H]([C@@H]([C@H](O2)C)O[C@H]3C[C@@]([C@H]([C@@H](O3)C)O)(C)OC(=O)CC(C)C)N(C)C)O)CC=O)C)O	0	inactive	0.645
51082	C1=CC(=C2C(=C1NCCNCCO)C(=O)C3=C(C=CC(=C3C2=O)O)O)NCCNCCO.Cl.Cl	0	inactive	0.573
62389	C1=CC=C(C=C1)CNC2=NC=NC3=C2NC=N3	1	active	0.566
443867	CC(C)(C)C1=CC=C(C=C1)CN(C)CC2=CC=CC3=CC=CC=C32.Cl	0	inactive	0.88
6419957	C[C@H]1[C@@]([C@H]([C@@H](O1)O[C@H]2[C@@H]([C@H]([C@@H]([C@H]([C@@H]2O)O)N=C(N)N)O)N=C(N)N)O[C@H]3[C@H]([C@@H]([C@H]([C@@H](O3)CO)O)O)NC)(C=O)O.C[C@H]1[C@@]([C@H]([C@@H](O1)O[C@H]2[C@@H]([C@H]([C@@H]([C@H]([C@@H]2O)O)N=C(N)N)O)N=C(N)N)O[C@H]3[C@H]([C@@H]([C@H]([C@@H](O3)CO)O)O)NC)(C=O)O.OS(=O)(=O)O.OS(=O)(=O)O.OS(=O)(=O)O	0	inactive	0.516
2724	C1=CC(=CC=C1OCC(COC(=O)N)O)Cl	0	inactive	0.882
198334	CNCCC1=CC=CC=N1.CS(=O)(=O)O.CS(=O)(=O)O	0	inactive	0.766
5215	C1=CN=C(N=C1)NS(=O)(=O)C2=CC=C(C=C2)N	0	inactive	0.722
134575	C[N+]1=CC=CC(=C1)OC(=O)N(C)C.[I-]	0	inactive	0.861
223997	C[C@]12CCC(=O)C=C1CC[C@@H]3[C@@H]2C(=O)C[C@]4([C@H]3CCC4=O)C	0	inactive	0.91
6713977	CCC(=O)OCC(=O)C1([C@@H](C[C@@H]2[C@@]1(C[C@@H]([C@H]3[C@H]2[C@@H](CC4=CC(=O)C=C[C@]34C)Cl)O)C)C)OC(=O)CC	0	inactive	0.927
5831	C[N+](C)(C)CCOC(=O)N.[Cl-]	0	inactive	0.92
4594	CC1=CN=C(C(=C1OC)C)CS(=O)C2=NC3=C(N2)C=C(C=C3)OC	0	inactive	0.604
456201	CC(=O)N1CCN(CC1)C2=CC=C(C=C2)OC[C@H]3CO[C@](O3)(CN4C=CN=C4)C5=C(C=C(C=C5)Cl)Cl	1	active	0.9
9865528	C1=CC=C(C=C1)[C@H](CNCCC2=CC=C(C=C2)NC(=O)CC3=CSC(=N3)N)O	1	active	0.572
6420009	CCN(CC)CCOC1=CC=C(C=C1)/C(=C(\C2=CC=CC=C2)/Cl)/C3=CC=CC=C3.C(C(=O)O)C(CC(=O)O)(C(=O)O)O	1	active	0.758
71169	CC(C)NC1=NC=CC=N1	0	inactive	0.567
102426	CC(CNC1CCCCC1)OC(=O)C2=CC=CC=C2.Cl	0	inactive	0.89
156391	C[C@@H](C1=CC2=C(C=C1)C=C(C=C2)OC)C(=O)O	0	inactive	0.881
135398735	C[C@H]1/C=C/C=C(\C(=O)NC2=C(C(=C3C(=C2O)C(=C(C4=C3C(=O)[C@](O4)(O/C=C/[C@@H]([C@H]([C@H]([C@@H]([C@@H]([C@@H]([C@H]1O)C)O)C)OC(=O)C)C)OC)C)C)O)O)/C=N/N5CCN(CC5)C)/C	0	inactive	0.785
9868609	CC(=O)OCC(=O)[C@]1(CCC2[C@@]1(C[C@@H]([C@]3(C2CCC4=CC(=O)C=C[C@@]43C)Cl)Cl)C)O	0	inactive	0.843
9918	CNCCC=C1C2=CC=CC=C2C=CC3=CC=CC=C31	0	inactive	0.9
441345	CC1=C(OC2=C(C1=O)C=CC=C2C(=O)OCCN3CCCCC3)C4=CC=CC=C4.Cl	0	inactive	0.815
6419987	CC(C(C1=CC=C(C=C1)O)O)N2CCC(CC2)CC3=CC=CC=C3.C(C(C(=O)O)O)(C(=O)O)O	0	inactive	0.747
657237	C1=NC2=C(N=C(N=C2N1[C@H]3[C@H]([C@@H]([C@H](O3)CO)O)O)F)N	0	inactive	0.843
3698	C1=CN=CC=C1C2=CNC(=O)C(=C2)N	0	inactive	0.718
146048001	C[C@]12CCC3[C@H](C1CC[C@]2(CC=C)O)CCC4=CCCC[C@H]34	0	inactive	0.905
5281004	CCCC1O[C@@H]2C[C@H]3[C@@H]4CCC5=CC(=O)C=C[C@@]5([C@H]4[C@H](C[C@@]3([C@@]2(O1)C(=O)CO)C)O)C	0	inactive	0.564
9884029	CN(C)CC/C=C/1\C2=CC=CC=C2CSC3=CC=CC=C31.Cl	0	inactive	0.917
5282183	CC1=C(C2=C(N1C(=O)C3=CC=C(C=C3)Cl)C=CC(=C2)OC)CC(=O)OC/C=C(\C)/CC/C=C(\C)/CCC=C(C)C	0	inactive	0.629
71764	CN(CCCNC(=O)C1CCCO1)C2=NC3=CC(=C(C=C3C(=N2)N)OC)OC.Cl	0	inactive	0.847
68546	COC1=C(C=C2C(=C1)C(=NC(=N2)N3CCN(CC3)C(=O)C4=CC=CO4)N)OC.Cl	0	inactive	0.777
78357825	CC[C@@H]([C@H](C)O)N1C(=O)N(C=N1)C2=CC=C(C=C2)N3CCN(CC3)C4=CC=C(C=C4)OC[C@H]5C[C@](OC5)(CN6C=NC=N6)C7=C(C=C(C=C7)F)F.O	1	active	0.773
77995	CN(C)CCCC1(C2=C(CO1)C=C(C=C2)C#N)C3=CC=C(C=C3)F.Br	0	inactive	0.836
28767	CN(CCCOC1=C(C=C(C=C1)Cl)Cl)CC#C.Cl	0	inactive	0.694
71446	CC1([C@@H](N2[C@H](S1)[C@@H](C2=O)NC(=O)[C@@H](C3=CC=CC=C3)N)C(=O)OC4C5=CC=CC=C5C(=O)O4)C.Cl	0	inactive	0.593
5546	C1=CC=C(C=C1)C2=NC3=C(N=C(N=C3N=C2N)N)N	0	inactive	0.604
657255	CCCCCCCCN[C@H](C)[C@H](C1=CC=C(C=C1)SC(C)C)O	0	inactive	0.71
6419536	CC(=C/C(=N/NC1=NN=CC2=CC=CC=C21)/C)C	1	active	0.6
4891	C1CCC(CC1)C(=O)N2CC3C4=CC=CC=C4CCN3C(=O)C2	0	inactive	0.679
656783	CC(C)NC[C@@H](C1=CC(=C(C=C1)O)O)O.Cl	0	inactive	0.973
34040	CN1C[C@@H](C[C@]2([C@H]1CC3=CN(C4=CC=CC2=C34)C)OC)COC(=O)C5=CC(=CN=C5)Br	0	inactive	0.504
460	COC1=CC=CC=C1O	0	inactive	0.892
8980	CN(C)CCOC(C1=CC=CC=C1)C2=CC=CC=C2.Cl	0	inactive	0.874
6918132	CCN[C@H]1C[C@@H](S(=O)(=O)C2=C1C=C(S2)S(=O)(=O)N)C.Cl	0	inactive	0.888
6420010	COC1=CC(=C(C=C1C(=O)NC2CCN(CC2)CC3=CC=CC=C3)Cl)N.C(=C\C(=O)O)\C(=O)O	0	inactive	0.803
104741	C[C@]12CC[C@H]3[C@H]([C@@H]1CC[C@@H]2O)[C@@H](CC4=C3C=CC(=C4)O)CCCCCCCCCS(=O)CCCC(C(F)(F)F)(F)F	0	inactive	0.697
10433396	C1CN(CC1N)C2=C(C=C3C(=O)C(=CN(C3=N2)C4=C(C=C(C=C4)F)F)C(=O)O)F.Cl	0	inactive	0.918
11468707	C[C@@H]1[C@H]([C@@H]([C@@H]([C@@H](O1)OC\2CC(C(C(CC(=O)CC(C(CCC(CC(CC(CC(=O)OC(C(C(C(/C=C/C=C/CC/C=C/C=C/C=C/C=C2)C)O)C)C)O)O)O)O)O)O)C(=O)O)O)O)N)O	0	inactive	0.607
4943	CC(C)C1=C(C(=CC=C1)C(C)C)O	0	inactive	0.722
164652	CCNCC(C1=CC(=CC=C1)O)O.Cl	0	inactive	0.927
10648	C1CC(C2=CC=CC=C2C1)C3=NCCN3.Cl	0	inactive	0.915
6419965	CC1=C(SC=C1)/C=C/C2=NCCCN2C.C(C(C(=O)O)O)(C(=O)O)O	0	inactive	0.546
70413	CN(C)CCCN1C2=CC=CC=C2S(=O)C3=C1C=C(C=C3)Cl	1	active	0.695
119569	CCCN[C@H]1CCC2=C(C1)SC(=N2)N.Cl.Cl	0	inactive	0.932
11957548	CCC1(CC2=CC=CC=C2O1)C3=NCCN3.Cl	0	inactive	0.64
2194	COC1=CC=C(C=C1)C2=CC(=S)SS2	1	active	0.609
154417	CN1[C@@H]2CC[C@H]1CC(C2)OC(=O)[C@H](CO)C3=CC=CC=C3	0	inactive	0.9
443868	CC1=C([C@@H](C(=C(N1)C)C(=O)O[C@H]2CCN(C2)CC3=CC=CC=C3)C4=CC(=CC=C4)[N+](=O)[O-])C(=O)OC.Cl	0	inactive	0.887
5965	CN(CCCCCCCCCCN(C)C(=O)OC1=CC=CC(=C1)[N+](C)(C)C)C(=O)OC2=CC=CC(=C2)[N+](C)(C)C.[Br-].[Br-]	0	inactive	0.906
5281072	CC[C@@H](CO)NC(=O)[C@H]1CN([C@@H]2CC3=CNC4=CC=CC(=C34)C2=C1)C.C(=C\C(=O)O)\C(=O)O	0	inactive	0.843
6451879	CN1C(=NCCC1)/C=C/C2=CC(=CC=C2)O.CN1C(=NCCC1)/C=C/C2=CC(=CC=C2)O.C1=CC=C2C(=C(C(=CC2=C1)C(=O)O)O)CC3=C(C(=CC4=CC=CC=C34)C(=O)O)O	0	inactive	0.661
5329	CC1=CC(=NO1)NS(=O)(=O)C2=CC=C(C=C2)N	0	inactive	0.631
223368	C[C@]12CC[C@H]3C(=CCC4=C3C=CC(=C4)O)[C@@H]1CCC2=O	0	inactive	0.793
4488	C1=CC(=CC(=C1)NC2=C(C=CC=N2)C(=O)O)C(F)(F)F	0	inactive	0.527
19518	CC[N+](CC)(CC1=CC=CC=C1)CC(=O)NC2=C(C=CC=C2C)C.C1=CC=C(C=C1)C(=O)[O-]	1	active	0.549
5358907	CN1CC(C2=C(C1)C(=CC=C2)N)C3=CC=CC=C3.C(=C\C(=O)O)\C(=O)O	0	inactive	0.734
65328	C1CCCN(CCC1)CCN=C(N)N.C1CCCN(CCC1)CCN=C(N)N.OS(=O)(=O)O	0	inactive	0.877
10921	C[N+](C)(C)CCCCCCCCCC[N+](C)(C)C.[Br-].[Br-]	0	inactive	0.947
312915	CCN(CC)CCOC(=O)C(CC1CCCO1)CC2=CC=CC3=CC=CC=C32.C(=O)(C(=O)O)O	0	inactive	0.827
5284451	CN(C)CCN(CC1=CC=C(C=C1)OC)C2=CC=CC=N2.C(=C\C(=O)O)\C(=O)O	0	inactive	0.8
2122	C=CCSCC1NC2=CC(=C(C=C2S(=O)(=O)N1)S(=O)(=O)N)Cl	0	inactive	0.662
91885449	CCC(C)CCCC(=O)N[C@@H](CCN)C(=O)N[C@@H]([C@@H](C)O)C(=O)N[C@@H](CCN)C(=O)N[C@H]1CCNC(=O)[C@@H](NC(=O)[C@@H](NC(=O)[C@@H](NC(=O)[C@@H](NC(=O)[C@H](NC(=O)[C@@H](NC1=O)CCN)CC(C)C)CC(C)C)CCN)CCN)[C@@H](C)O.OS(=O)(=O)O	1	active	0.675
135445761	C[N+]1=CC=CC=C1/C=N/O.[Cl-]	0	inactive	0.813
135413534	CC(C)[C@@H](C(=O)OCC(CO)OCN1C=NC2=C1N=C(NC2=O)N)N.Cl	0	inactive	0.853
77997	CN(C)CCC1=CNC2=C1C=C(C=C2)CN3C=NC=N3.C1=CC=C(C=C1)C(=O)O	0	inactive	0.627
130313	CC1([C@@H](N2[C@H](S1(=O)=O)CC2=O)C(=O)O)C	0	inactive	0.923
152944	CN[C@@H]1CCC2=C(C1)C3=C(N2)C=CC(=C3)C(=O)N.C(CC(=O)O)C(=O)O	0	inactive	0.853
31100	CC(C)C[C@H]1C(=O)N2CCC[C@H]2[C@]3(N1C(=O)[C@](O3)(C(C)C)NC(=O)[C@H]4CN([C@@H]5CC6=C(NC7=CC=CC(=C67)C5=C4)Br)C)O.CS(=O)(=O)O	0	inactive	0.607
5315	C1=CC(=CC=C1NC(=O)CCC(=O)O)S(=O)(=O)NC2=NC=CS2	1	active	0.636
175533	CCCCCCC[N+](CC)(CC)CCCCC1=CC=C(C=C1)Cl.CC1=CC=C(C=C1)S(=O)(=O)[O-]	1	active	0.517
19604	CCOC(=O)NNC1=NN=CC2=CC=CC=C21.Cl	0	inactive	0.768
51081	CCN1C=C(C(=O)C2=CC(=C(C=C21)N3CCN(CC3)C)F)C(=O)O	0	inactive	0.937
47528	C1=CC(=CN=C1)C(=O)NCCO[N+](=O)[O-]	1	active	0.525
2406	C1=C(C=C(C(=C1SC2=C(C(=CC(=C2)Cl)Cl)O)O)Cl)Cl	0	inactive	0.707
23760132	CCC(C)[C@H]1C(=O)N[C@H](C(=O)NC(=C)C(=O)N[C@H](C(=O)N[C@]23CCC(=N[C@H]2C4=CSC(=N4)[C@H]([C@H](OC(=O)C5=NC6=C(C=C[C@H]([C@@H]6O)N1)C(=C5)[C@H](C)O)C)NC(=O)C7=CSC(=N7)[C@@H](NC(=O)[C@H]8CSC(=N8)/C(=C\C)/NC(=O)[C@@H](NC(=O)C9=CSC3=N9)[C@@H](C)O)[C@](C)([C@@H](C)O)O)C1=NC(=CS1)C(=O)NC(=C)C(=O)NC(=C)C(=O)N)C)C	0	inactive	0.512
9570076	CC(C)N=C(N)/N=C(\N)/NC1=CC=C(C=C1)Cl.Cl	0	inactive	0.84
5362376	CCOC1=CC=CC=C1OCCN[C@H](C)CC2=CC(=C(C=C2)OC)S(=O)(=O)N.Cl	0	inactive	0.905
2162	CCOC(=O)C1=C(NC(=C(C1C2=CC=CC=C2Cl)C(=O)OC)C)COCCN	0	inactive	0.922
62115	CCN[C@@H]1C[C@@H]([C@H]([C@@H]([C@H]1O[C@@H]2[C@@H]([C@H]([C@@](CO2)(C)O)NC)O)O)O[C@@H]3[C@@H](CC=C(O3)CN)N)N.CCN[C@@H]1C[C@@H]([C@H]([C@@H]([C@H]1O[C@@H]2[C@@H]([C@H]([C@@](CO2)(C)O)NC)O)O)O[C@@H]3[C@@H](CC=C(O3)CN)N)N.OS(=O)(=O)O.OS(=O)(=O)O.OS(=O)(=O)O.OS(=O)(=O)O.OS(=O)(=O)O	0	inactive	0.63
68552	C1CCC2(CC1)OCC(O2)CN=C(N)N.C1CCC2(CC1)OCC(O2)CN=C(N)N.OS(=O)(=O)O	0	inactive	0.857
23665591	C1[C@@H]2N(C1=O)[C@H](/C(=C/CO)/O2)C(=O)[O-].[K+]	0	inactive	0.734
64710	CCC[C@@H]1C[C@H](N(C1)C)C(=O)N[C@@H]([C@@H]2[C@@H]([C@@H]([C@H]([C@H](O2)SC)O)O)O)[C@@H](C)O.Cl	1	active	0.651
6419902	CC(CN1C2=CC=CC=C2SC3=CC=CC=C31)CN(C)C.CC(CN1C2=CC=CC=C2SC3=CC=CC=C31)CN(C)C.C(C(C(=O)O)O)(C(=O)O)O	0	inactive	0.791
5281068	CN(C)CCC(C1=CC=C(C=C1)Cl)C2=CC=CC=N2.C(=C\C(=O)O)\C(=O)O	0	inactive	0.715
2206	CC1=CC(=O)N(N1C)C2=CC=CC=C2	0	inactive	0.679
11980942	CC1=C(C2=CC3=NC(=CC4=C(C(=C(N4)C=C5[C@@]6(C(C(=CC=C6C(=N5)C=C1N2)C(=O)OC)C(=O)OC)C)C)CCC(=O)OC)C(=C3C)CCC(=O)O)C=C	0	inactive	0.509
522325	CC1=C(C(=O)N(N1C)C2=CC=CC=C2)N(C)CS(=O)(=O)[O-].[Na+]	0	inactive	0.651
5702295	C1=CC=C(C=C1)CN=C(N)NC(=O)C2=C(N=C(C(=N2)Cl)N)N.Cl	0	inactive	0.584
7638	C1=CC=C(C=C1)COC2=CC=C(C=C2)O	0	inactive	0.803
146047998	CC(C)(CO)[C@H](C(=O)NCCCC(=O)O)O.CC(C)(CO)[C@H](C(=O)NCCCC(=O)O)O.[Ca+2]	0	inactive	0.817
16362	C1CN(CCC1N2C3=CC=CC=C3NC2=O)CCCC(C4=CC=C(C=C4)F)C5=CC=C(C=C5)F	0	inactive	0.664
6093	C1CN(C(=O)N1)C2=NC=C(S2)[N+](=O)[O-]	0	inactive	0.638
38911	CC1=CC(=O)N(C(=C1)C2CCCCC2)O.C(CO)N	0	inactive	0.686
8520	CCN1CCCC(C1)OC(=O)C(C2=CC=CC=C2)C3=CC=CC=C3.Cl	0	inactive	0.937
16490	C[C@@H]1C[C@H]2[C@@H]3C[C@@H](C4=CC(=O)C=C[C@@]4([C@]3([C@H](C[C@@]2([C@]1(C(=O)CO)O)C)O)F)C)F	0	inactive	0.987
60464	C[C@@H]1CN(C[C@@H](N1)C)C2=C(C(=C3C(=C2F)N(C=C(C3=O)C(=O)O)C4CC4)N)F	0	inactive	0.901
42373	CCN(CC)C(=O)NC1=CC(=C(C=C1)OCC(CNC(C)(C)C)O)C(=O)C.Cl	0	inactive	0.877
45105107	CC1(C(N2[C@H](S1)[C@@H](C2=O)NC(=O)COC3=CC=CC=C3)C(=O)O)C.CC1(C(N2[C@H](S1)[C@@H](C2=O)NC(=O)COC3=CC=CC=C3)C(=O)O)C.C1=CC=C(C=C1)CNCCNCC2=CC=CC=C2	0	inactive	0.628
443943	C[C@]12CCC(=O)C=C1CC[C@@H]3[C@@]2([C@H](C[C@]4([C@H]3C[C@@H]5[C@]4(OC(O5)(C)C)C(=O)CCl)C)O)F	0	inactive	0.804
5702161	CC(CC1=CC=C(C=C1)O)NCC(C2=CC(=CC(=C2)O)O)O.Br	0	inactive	0.933
5353788	CCO/C(=N/C1=C[N+](=NO1)N2CCOCC2)/[O-]	0	inactive	0.564
20933	CC1([C@@H](N2[C@H](S1)[C@@H](C2=O)NC(=O)C(C3=CC=CC=C3)C(=O)[O-])C(=O)[O-])C.[Na+].[Na+]	0	inactive	0.661
20298	CC[N+](CC)(CC)CCC(C1CCCCC1)(C2=CC=CC=C2)O.[Cl-]	0	inactive	0.805
54682932	CN(C)[C@H]1[C@@H]2[C@H](C3C(=C)C4=C(C=CC(=C4C(=C3C(=O)[C@@]2(C(=C(C1=O)C(=O)N)O)O)O)O)Cl)O.C1=CC(=C(C=C1S(=O)(=O)O)C(=O)O)O	0	inactive	0.86
2576	CCCC(C)(COC(=O)N)COC(=O)NC(C)C	0	inactive	0.787
102175	CNC1=C2C(=NC=N1)N(C=N2)[C@H]3[C@@H]([C@@H]([C@H](O3)CO)O)O	0	inactive	0.587
41114	CC1=C(C(C(=C(N1)C)C(=O)OCCN(C)CC2=CC=CC=C2)C3=CC(=CC=C3)[N+](=O)[O-])C(=O)OC.Cl	0	inactive	0.903
13234209	CCSC1=CC2=C(C=C1)SC3=CC=CC=C3N2CCCN4CCN(CC4)C.C(=C\C(=O)O)\C(=O)O	1	active	0.733
151194	C1=CC=C2C(=C1)C(=NN=C2NC3=CC=C(C=C3)Cl)CC4=CC=NC=C4	1	active	0.676
6440459	C1COCCN1C(=O)NCCNCC(COC2=CC=C(C=C2)O)O.C1COCCN1C(=O)NCCNCC(COC2=CC=C(C=C2)O)O.C(=C/C(=O)O)\C(=O)O	0	inactive	0.618
164739	C[C@@H]([C@@H](C1=CC(=C(C=C1)O)O)O)N	0	inactive	0.968
6197	C[C@H]1C[C@@H](C(=O)[C@@H](C1)[C@@H](CC2CC(=O)NC(=O)C2)O)C	0	inactive	0.773
193962	CC1=CC(=CC(=C1OC2=NC(=NC(=C2Br)N)NC3=CC=C(C=C3)C#N)C)C#N	1	active	0.527
6307	CCC1NC2=CC(=C(C=C2C(=O)N1)S(=O)(=O)N)Cl	0	inactive	0.76
5735	CN1CCN(CC1)C(=O)OC2C3=NC=CN=C3C(=O)N2C4=NC=C(C=C4)Cl	0	inactive	0.807
6526396	CC(C)OC(=O)OC(C)OC(=O)C1=C(CS[C@H]2N1C(=O)[C@H]2NC(=O)/C(=N\OC)/C3=CSC(=N3)N)COC	0	inactive	0.812
11954293	CN1CC2C(C1)C3=C(C=CC(=C3)Cl)OC4=CC=CC=C24.C(=C\C(=O)O)\C(=O)O	0	inactive	0.738
8478	CC(C)(C)CC(C)(C)C1=CC=C(C=C1)OCCOCC[N+](C)(C)CC2=CC=CC=C2.[Cl-]	0	inactive	0.877
4748	C1CN(CCN1CCCN2C3=CC=CC=C3SC4=C2C=C(C=C4)Cl)CCO	0	inactive	0.787
5311047	CO[C@@H]1CN(CC[C@@H]1NC(=O)C2=CC(=C(C=C2OC)N)Cl)CCCOC3=CC=C(C=C3)F	0	inactive	0.742
200103	C1=CC2=C(C(=C1)Cl)SC=C2COC(CN3C=CN=C3)C4=C(C=C(C=C4)Cl)Cl.[N+](=O)(O)[O-]	1	active	0.55
439318	C1[C@@H]([C@H]([C@@H]([C@H]([C@@H]1N)O[C@@H]2[C@@H]([C@H]([C@@H]([C@H](O2)CO)O)N)O)O)O[C@@H]3[C@@H]([C@H]([C@@H]([C@H](O3)CN)O)O)N)N	0	inactive	0.585
5707	CC1=C(C(=CC=C1)C)NC2=NCCCS2	0	inactive	0.583
71478	CNCCCC12CCC(C3=CC=CC=C31)C4=CC=CC=C24.Cl	0	inactive	0.78
56704	CC(=O)OCC(=O)NCCCOC1=CC=CC(=C1)CN2CCCCC2.Cl	1	active	0.605
135403801	C1=NC2=C(C(=O)N1)N=CN2C3[C@@H]([C@@H]([C@H](O3)CO)O)O	0	inactive	0.758
3828	CC1=CC(=O)C2=C(C3=C(C(=C2O1)OC)OC=C3)OC	0	inactive	0.565
657201	CCCC(CCC)C(=O)OC1C[C@H]2CC[C@@H](C1)[N+]2(C)C.[Br-]	0	inactive	0.87
23672568	CN1C(=NN=N1)SCC2=C(N3[C@@H]([C@@H](C3=O)NC(=O)[C@@H](C4=CC=CC=C4)O)SC2)C(=O)[O-].[Na+]	0	inactive	0.81
63002	CC(C)(C1=CC=C(C=C1)C(CCCN2CCC(CC2)C(C3=CC=CC=C3)(C4=CC=CC=C4)O)O)C(=O)O.Cl	0	inactive	0.707
3085326	C1=CC=C(C(=C1)C(=O)OCC(CO)O)NC2=C3C=CC(=CC3=NC=C2)Cl.Cl	0	inactive	0.578
65755	C1C(=C(N2[C@H](S1)[C@@H](C2=O)NC(=O)CN3C=NN=N3)C(=O)O)CSC4=NN=CS4	0	inactive	0.757
2725002	CCN(CC)CCCC(C)NC1=C2C=C(C=CC2=NC3=C1C=CC(=C3)Cl)OC.O.O.Cl.Cl	1	active	0.808
38258	C(NC(=O)NC1C(=O)NC(=O)N1CO)NC(=O)NC2C(=O)NC(=O)N2CO	0	inactive	0.811
23675320	CC1=C(C(=NO1)C2=CC=CC=C2Cl)C(=O)N[C@H]3[C@@H]4N(C3=O)[C@H](C(S4)(C)C)C(=O)[O-].[Na+]	0	inactive	0.693
68540	C1(=C(N=C(C(=N1)Cl)N)N)C(=O)N=C(N)N.O.O.Cl	0	inactive	0.752
39147	CC(C)(C)NCC(COC1=CC=CC2=C1C[C@@H]([C@@H](C2)O)O)O	0	inactive	0.853
15723	C1CNCCC1C(C2=CC=CC=C2)(C3=CC=CC=C3)O	0	inactive	0.826
4006	CC(C)OC(=O)C(=C1SC=CS1)C(=O)OC(C)C	0	inactive	0.768
19003	CC1([C@@H](N2[C@H](S1)[C@@H](C2=O)NC(=O)C3(CCCCC3)N)C(=O)O)C	0	inactive	0.712
6917728	CCC1=CC(=C(C(=C1O)C(=O)NC[C@@H]2CCCN2CC)OC)Cl.Cl	0	inactive	0.843
115367	C1CC[C@H]2[C@@H](C1)C(=O)N(C2=O)CCCCN3CCN(CC3)C4=NSC5=CC=CC=C54.Cl	0	inactive	0.85
20179	C1CN=C(N1)NC2=C(C=CC=C2Cl)Cl.Cl	0	inactive	0.702
15376	CC[C@@]12CCCN3[C@@H]1C4=C(CC3)C5=CC=CC=C5N4[C@](C2)(C(=O)OC)O	0	inactive	0.701
66509063	CN1[C@@H]2CC[C@@H]1CC(C2)OC(=O)C(CO)C3=CC=CC=C3.CN1[C@@H]2CC[C@@H]1CC(C2)OC(=O)C(CO)C3=CC=CC=C3.O.OS(=O)(=O)O	0	inactive	0.767
6419976	C1=NC(=C2C(=N1)N(C=N2)[C@H]3[C@@H]([C@@H]([C@H](O3)COP(=O)(O)O)O)O)N.O	0	inactive	0.722
3032771	CC1=NC=C(C(=N1)N)CN(C=O)/C(=C(/CCOP(=O)(O)O)\SC(=O)C2=CC=CC=C2)/C	0	inactive	0.88
188803	CC(=O)N[C@@H](CC(=O)O)C(=O)N[C@@H](CCC(=O)O)C(=O)O	0	inactive	0.693
6179	CC(C1=CC=CC=C1)NN	0	inactive	0.852
54677972	CC1=CC(=NO1)NC(=O)C2=C(C3=CC=CC=C3S(=O)(=O)N2C)O	0	inactive	0.577
6604579	C1C2CC3CC1CC(C2)(C3)N.C1C2CC3CC1CC(C2)(C3)N.C(=C\C(=O)O)\C(=O)O	0	inactive	0.9
66007	C1CCC(CC1)C(CCN2CCCCC2)(C3=CC=CC=C3)O.Cl	0	inactive	0.957
135403647	C1C(N(C2=C(N1)N=C(NC2=O)N)C=O)CNC3=CC=C(C=C3)C(=O)N[C@@H](CCC(=O)[O-])C(=O)[O-].[Ca+2]	0	inactive	0.76
5924	CNCC(C1=CC(=C(C=C1)O)O)O.Cl	0	inactive	0.96
2197	COC1=CC=C(C=C1)C2C(=O)C3=CC=CC=C3C2=O	0	inactive	0.69
2912	CC1(C(C1C(=O)OC(C#N)C2=CC(=CC=C2)OC3=CC=CC=C3)C=C(Cl)Cl)C	0	inactive	0.631
36431	C1CCC2(C1)CC(=O)N(C(=O)C2)CCCCN3CCN(CC3)C4=NC=CC=N4.Cl	0	inactive	0.87
5282485	CCOCCN1C(=NC2=CC=CC=C12)N3CCN(CCC3)C.C(=C/C(=O)O)\C(=O)O.C(=C/C(=O)O)\C(=O)O	0	inactive	0.76
71734	CCCCCCCCCCCCCCCCCCCCCC(=O)NC1=NC(=O)N(C=C1)[C@H]2[C@H]([C@@H]([C@H](O2)CO)O)O	0	inactive	0.587
5702129	CC1=CC=C(C=C1)/C(=C\CN2CCCC2)/C3=CC=CC=N3.Cl	0	inactive	0.807
146571	CN(C)CCC[C@@]1(C2=C(CO1)C=C(C=C2)C#N)C3=CC=C(C=C3)F.C(=O)(C(=O)O)O	0	inactive	0.798
18340	COC1=CC(=C(C=C1)OC)C(CNC(=O)CN)O.Cl	0	inactive	0.89
46911864	CC1=C(SC=N1)/C=C/C2=C(N3[C@@H]([C@@H](C3=O)NC(=O)/C(=N/OC)/C4=CSC(=N4)N)SC2)C(=O)OCOC(=O)C(C)(C)C	0	inactive	0.844
3059	C1=CC(=C(C=C1C2=C(C=C(C=C2)F)F)C(=O)O)O	0	inactive	0.754
17506	CCNCC.C1=CC(=C(C=C1O)S(=O)(=O)O)O	0	inactive	0.686
54686904	CC(C)(C)NCC(=O)NC1=CC(=C2C[C@H]3C[C@H]4[C@@H](C(=O)C(=C([C@]4(C(=O)C3=C(C2=C1O)O)O)O)C(=O)N)N(C)C)N(C)C	0	inactive	0.81
9798098	CC1(O[C@@H]2[C@H]([C@H](O[C@@H]2O1)[C@@H](CO)O)OCCCN(C)C)C.Cl	0	inactive	0.744
4237	COC1=CC=C(C=C1)C2=C(ON=C2C3=CC=C(C=C3)OC)CC(=O)O	0	inactive	0.623
68304	CCCCOC1=CC=C(C=C1)C(=O)CCN2CCCCC2.Cl	0	inactive	0.757
66069	CN(C)CCCN1C2=CC=CC=C2SC3=C1C=C(C=C3)C(F)(F)F.Cl	0	inactive	0.718
2337	CCOC(=O)C1=CC=C(C=C1)N	0	inactive	0.776
10224595	C1CCN(C[C@@H](C1)N)C2=C(C=C3C(=C2Cl)N(C=C(C3=O)C(=O)O)C4CC4)F.Cl	0	inactive	0.878
3371	C1=CC=C(C(=C1)C(=O)O)NC2=CC=CC(=C2)C(F)(F)F	0	inactive	0.668
5560	C1=C2C(=CC(=C1Cl)S(=O)(=O)N)S(=O)(=O)NC(N2)C(Cl)Cl	0	inactive	0.747
6234	C1[C@H](C(=O)NO1)N	0	inactive	0.807
6604492	CN1[C@@H]2CC[C@H]1CC(C2)OC3C4=CC=CC=C4CCC5=CC=CC=C35.C(C(=O)O)C(CC(=O)O)(C(=O)O)O	0	inactive	0.761
23681233	CCCCCN(CCCCC)C(=O)C(CCC(=O)[O-])NC(=O)C1=CC(=C(C=C1)Cl)Cl.[Na+]	0	inactive	0.579
5702062	CC(=O)O.C1=CC(=C(C(=C1)Cl)/C=N/N=C(N)N)Cl	0	inactive	0.543
2449	CC1=C(C(=O)C(=C(C1=O)C)C(CCCCCC(=O)O)C2=CC=CC=C2)C	0	inactive	0.742
71399	CN1CCN(CC1)C2=NC3=CC=CC=C3OC4=C2C=C(C=C4)Cl.C(CC(=O)O)C(=O)O	0	inactive	0.854
22529	CN1CCC2=C(C1)C3=CC=CC=C3N2CC4=CC=CC=C4.CN1CCC2=C(C1)C3=CC=CC=C3N2CC4=CC=CC=C4.C1=CC2=C(C=CC=C2S(=O)(=O)O)C(=C1)S(=O)(=O)O	0	inactive	0.686
3724	CC(=O)N(CC(CN(C1=C(C(=C(C(=C1I)C(=O)NCC(CO)O)I)C(=O)NCC(CO)O)I)C(=O)C)O)C2=C(C(=C(C(=C2I)C(=O)NCC(CO)O)I)C(=O)NCC(CO)O)I	0	inactive	0.97
53232	CC[C@H](C)C(=O)O[C@H]1C[C@H](C=C2[C@H]1[C@H]([C@H](C=C2)C)CC[C@@H]3C[C@H](CC(=O)O3)O)C	0	inactive	0.826
5281032	CN1CCN(CC1)CCCN2C3=C(SC4=CC=CC=C24)C=CC(=C3)Cl.C(=C\C(=O)O)\C(=O)O.C(=C\C(=O)O)\C(=O)O	0	inactive	0.603
219078	CC(=O)N[C@H](COC)C(=O)NCC1=CC=CC=C1	0	inactive	0.503
40399	C1=CC(=C(C(=C1C(=O)C2=CC(=C(C(=C2)O)O)O)O)O)O	0	inactive	0.758
155290	CN1CCOC(C2=CC=CC=C2C1)C3=CC=CC=C3.Cl	0	inactive	0.744
6420036	COC1=CC=CC=C1N2CCN(CC2)CCCCNC(=O)C3=CC4=CC=CC=C4C=C3.Cl.Cl	1	active	0.784
123601	CC(C)(C)NC[C@@H](C1=CC(=C(C=C1)O)CO)O.Cl	0	inactive	0.955
9939627	CC(C)[C@@H](CC1=CC(=C(C=C1)OC)OCCCOC)C[C@@H]([C@H](C[C@@H](C(C)C)C(=O)NCC(C)(C)C(=O)N)O)N.C(=C/C(=O)O)\C(=O)O	0	inactive	0.517
9367	CC(C)NNC(=O)C1=CC=NC=C1.OP(=O)(O)O	0	inactive	0.589
2756	CC1=C(N=CN1)CSCCNC(=NC)NC#N	0	inactive	0.592
2722	C1=CC2=C(C(=C(C=C2Cl)Cl)O)N=C1	0	inactive	0.737
51040	CC(C)(C)C1=CC=C(C=C1)C(=O)CC(=O)C2=CC=C(C=C2)OC	0	inactive	0.61
60953	CCCCCOC(=O)NC1=NC(=O)N(C=C1F)[C@H]2[C@@H]([C@@H]([C@H](O2)C)O)O	0	inactive	0.583
2468	CCCCN=C(N)N=C(N)N	0	inactive	0.872
72172	CC(C)C[C@@H](C(=O)O)NC(=O)[C@H]([C@@H](CC1=CC=CC=C1)N)O	0	inactive	0.55
10309252	C(CNCCNCCNCCN)N.Cl.Cl.Cl.Cl.Cl	0	inactive	0.942
107807	CCC[C@@H](C(=O)OCC)N[C@@H](C)C(=O)N1[C@H]2CCCC[C@H]2C[C@H]1C(=O)O	0	inactive	0.783
24721103	C[C@]1(CO[C@H]([C@@H]([C@@H]1NC)O)O[C@@H]2[C@H](C[C@H]([C@@H]([C@@H]2O)OC3C(CC=C(O3)CN)N)N)N)O.OS(=O)(=O)O	0	inactive	0.63
62935	C1CN(CCN1CCCN2C(=O)N3C=CC=CC3=N2)C4=CC(=CC=C4)Cl.Cl	0	inactive	0.814
6420013	COC1=CC(=C(C(=C1)OC)C(=O)CCCN2CCCC2)OC.Cl	0	inactive	0.86
3365	C1=CC(=C(C=C1F)F)C(CN2C=NC=N2)(CN3C=NC=N3)O	0	inactive	0.677
9865387	CN(CCOC1=CC=C(C=C1)CC2C(=O)NC(=O)S2)C3=CC=CC=N3.Cl	0	inactive	0.87
161803	C1CN(CCN1CC2=CC3=C(C=C2)OCO3)C(=O)COC4=CC=C(C=C4)Cl.Cl	1	active	0.717
21700	CCC(=O)OCC(=O)[C@]1([C@H](C[C@@H]2[C@@]1(C[C@@H]([C@]3([C@H]2CCC4=CC(=O)C=C[C@@]43C)Cl)O)C)C)OC(=O)CC	0	inactive	0.92
78094	CC1=C(C(=CC=C1)C(=O)O)OC(=O)C	0	inactive	0.674
23668834	CC1([C@@H](N2[C@H](S1)[C@@H](C2=O)NC(=O)CC3=CC=CC=C3)C(=O)[O-])C.[Na+]	1	active	0.74
4912	CC(C)(C)C1=CC(=CC(=C1O)C(C)(C)C)SC(C)(C)SC2=CC(=C(C(=C2)C(C)(C)C)O)C(C)(C)C	0	inactive	0.719
71926	COC1=[N+](N=CC(=C1)N)C2=CC=CC=C2.COS(=O)(=O)[O-]	0	inactive	0.737
19266	CC(=O)NC1=CC=C(C=C1)C(=O)O	0	inactive	0.637
2541	CCOC1=NC2=CC=CC(=C2N1CC3=CC=C(C=C3)C4=CC=CC=C4C5=NNN=N5)C(=O)O	0	inactive	0.796
5790	C1[C@@H]([C@H](O[C@H]1N2C=C(C(=O)NC2=O)F)CO)O	0	inactive	0.773
12124	CC(=O)NC1=CC(=CC=C1)O	1	active	0.635
168993	CN1CCC(=C2C3=C(CCC4=CC=CC=C42)SC=C3)CC1.C(C(C(=O)O)O)C(=O)O	0	inactive	0.745
904	CC(=O)NC1=CC=CC=C1	1	active	0.573
2391	CC(=O)OC1=CC=C(C=C1)C(C2=CC=C(C=C2)OC(=O)C)C3=CC=CC=N3	0	inactive	0.703
5803	C1=CC(=C(C=C1OC2=C(C=C(C=C2I)CC(=O)O)I)I)O	0	inactive	0.889
66065	COC1=C(C=C2C(=C1O)[C@H]3[C@@H]([C@H]([C@@H]([C@H](O3)CO)O)O)OC2=O)O	0	inactive	0.696
9588170	CO/N=C/1\CN(CC1CN)C2=C(C=C3C(=O)C(=CN(C3=N2)C4CC4)C(=O)O)F.CS(=O)(=O)O	0	inactive	0.853
49787020	C[C@@H]1C/C=C/C=C/[C@@H]([C@@H](C[C@@H]([C@@H]([C@H]([C@@H](CC(=O)O1)OC(=O)C)OC)O[C@H]2[C@@H]([C@H]([C@@H]([C@H](O2)C)O[C@H]3C[C@@]([C@H]([C@@H](O3)C)O)(C)O)N(C)C)O)CC=O)C)O[C@H]4CC[C@@H]([C@H](O4)C)N(C)C	0	inactive	0.772
25137775	C1CCN(CC1)CCC(C2C[C@H]3C[C@@H]2C=C3)(C4=CC=CC=C4)O.Cl	0	inactive	0.912
6420038	CC(=O)C1=CC2=C(C=C1)SC3=CC=CC=C3N2CCCN(C)C.C(=C\C(=O)O)\C(=O)O	0	inactive	0.698
5092	COC1=C(C=C(C=C1)C2CC(=O)NC2)OC3CCCC3	0	inactive	0.755
71412	CC(CCC1=CC=CC=C1)NCC(C2=CC(=C(C=C2)O)C(=O)N)O.Cl	0	inactive	0.89
3397	CC(C)C(=O)NC1=CC(=C(C=C1)[N+](=O)[O-])C(F)(F)F	1	active	0.638
13456556	CC1=CC(=NC(=N1)[N-]S(=O)(=O)C2=CC=C(C=C2)N)C.[Na+]	0	inactive	0.71
6674	C[C@H](CCC(=O)O)[C@H]1CC[C@@H]2[C@@]1(C(=O)C[C@H]3[C@H]2C(=O)C[C@H]4[C@@]3(CCC(=O)C4)C)C	0	inactive	0.832
5337997	C1=CC(=CC=C1C(=O)N/N=C/C2=CC=C(O2)[N+](=O)[O-])O	0	inactive	0.603
64715	CC[C@H](C)C(=O)O[C@H]1CCC=C2[C@H]1[C@H]([C@H](C=C2)C)CC[C@@H]3C[C@H](CC(=O)O3)O	0	inactive	0.855
15565709	CCN1CCC[C@H]1CNC(=O)C2=C(C=CC(=C2OC)Br)OC.Cl	0	inactive	0.705
17134	COC1=C(N=CN=C1OC)NS(=O)(=O)C2=CC=C(C=C2)N	0	inactive	0.806
2720	C1=C2C(=CC(=C1Cl)S(=O)(=O)N)S(=O)(=O)N=CN2	0	inactive	0.8
8667	CN(C)CCN(CC1=CC=CS1)C2=CC=CC=N2.Cl	0	inactive	0.637
4754	CCOC1=CC=C(C=C1)NC(=O)C	0	inactive	0.607
181978	C([C@@H]1[C@H]([C@@H]([C@H]([C@H](O1)O[C@@H]2[C@@H]([C@H]([C@@H]([C@H](O2)CO)O)O)O)O)O)O)O.O.O	0	inactive	0.656
5233	CC(C)COC(=O)OCN1C(=O)CN(CC1=O)CCN2CC(=O)N(C(=O)C2)COC(=O)OCC(C)C	0	inactive	0.787
5311217	CCOC(=O)C1=C(NC(=C(C1C2=CC=CC=C2/C=C/C(=O)OC(C)(C)C)C(=O)OCC)C)C	0	inactive	0.677
54360	CN1CCCC(CC1)N2C(=O)C3=CC=CC=C3C(=N2)CC4=CC=C(C=C4)Cl.Cl	1	active	0.758
34359	C[C@](CC1=CC(=C(C=C1)O)O)(C(=O)O)NN	0	inactive	0.772
57469	CC(C)CN1C=NC2=C1C3=CC=CC=C3N=C2N	0	inactive	0.647
2519	CN1C=NC2=C1C(=O)N(C(=O)N2C)C	0	inactive	0.955
4205	CN1CCN2C(C1)C3=CC=CC=C3CC4=C2N=CC=C4	0	inactive	0.841
5090	CS(=O)(=O)C1=CC=C(C=C1)C2=C(C(=O)OC2)C3=CC=CC=C3	1	active	0.603
213039	CC(C)CN(C[C@H]([C@H](CC1=CC=CC=C1)NC(=O)O[C@H]2CO[C@@H]3[C@H]2CCO3)O)S(=O)(=O)C4=CC=C(C=C4)N	0	inactive	0.726
9324	CC(=O)[C@]1(CC[C@@H]2[C@@]1(CC[C@H]3[C@H]2C=C(C4=CC(=O)CC[C@]34C)Cl)C)OC(=O)C	0	inactive	0.717
102011	CC(=O)[C@@]12[C@@H](C[C@@H]3[C@@]1(CC[C@H]4[C@H]3CCC5=CC(=O)CC[C@]45C)C)OC(O2)(C)C6=CC=CC=C6	0	inactive	0.9
19910	C1=CC2=C(C=CC(=C2N=C1)O)[N+](=O)[O-]	0	inactive	0.532
12856838	CN1C(=NN=N1)SCC2=C(N3[C@@H]([C@@](C3=O)(NC(=O)[C@@H](C4=CC=C(C=C4)O)C(=O)[O-])OC)OC2)C(=O)[O-].[Na+].[Na+]	0	inactive	0.562
6114	CC(C[N+](C)(C)C)OC(=O)C.[Cl-]	1	active	0.713
3045381	CN(CCCN1CCC2=CC(=C(C=C2CC1=O)OC)OC)C[C@H]3CC4=CC(=C(C=C34)OC)OC.Cl	0	inactive	0.81
68727	CCCN(CCC)CCC1=C2CC(=O)NC2=CC=C1.Cl	0	inactive	0.905
55891	CCC(=O)OC(C(C)C)OP(=O)(CCCCC1=CC=CC=C1)CC(=O)N2C[C@@H](C[C@H]2C(=O)O)C3CCCCC3	0	inactive	0.858
20848878	C1[C@@H]([C@H]([C@@H]([C@H]([C@@H]1NC(=O)[C@H](CCN)O)O[C@@H]2[C@@H]([C@H]([C@@H]([C@H](O2)CO)O)N)O)O)O[C@@H]3[C@@H]([C@H]([C@@H]([C@H](O3)CN)O)O)O)N.O.O	1	active	0.522
68385	CN(C)CCOC1=CC=C(C=C1)CNC(=O)C2=CC(=C(C(=C2)OC)OC)OC.Cl	0	inactive	0.878
51371415	C1[C@H]([C@@H]([C@H](C([C@H]1N)O[C@@H]2[C@@H]([C@H]([C@@H]([C@H](O2)CN)O)O)N)O[C@H]3[C@@H]([C@@H]([C@H](O3)CO)O)O)O)N.OS(=O)(=O)O	0	inactive	0.522
114817	CC1=C(C(=CC=C1)C)NC(=O)CC23CCCN2CCC3.Cl	0	inactive	0.792
5702144	CC1=CC=C(C=C1)N(CC2=NCCN2)C3=CC(=CC=C3)O.Cl	0	inactive	0.787
6419915	COC1=CC(=CC(=C1OC)OC)C(=O)OCCCN2CCCN(CC2)CCCOC(=O)C3=CC(=C(C(=C3)OC)OC)OC.Cl.Cl	0	inactive	0.89
21124775	CC1=C(N2[C@@H]([C@@H](C2=O)NC(=O)[C@@H](C3=CCC=CC3)N)SC1)C(=O)O.O	0	inactive	0.518
56959	CC1=C(C(=CC=C1)C)NC(=O)CN2CCN(CC2)CC(COC3=CC=CC=C3OC)O	0	inactive	0.505
4781	CCCCC1C(=O)N(N(C1=O)C2=CC=CC=C2)C3=CC=CC=C3	0	inactive	0.791
2942	CN(C)N=NC1=C(NC=N1)C(=O)N	0	inactive	0.908
65483	CCC1(CCCCN(C1)C)C2=CC(=CC=C2)O.Cl	0	inactive	0.632
5505	CCCCNC(=O)NS(=O)(=O)C1=CC=C(C=C1)C	0	inactive	0.52
6314	CCN(CC)CC(=O)NC1=C(C=CC=C1C)C.Cl	0	inactive	0.763
8574	CC(=O)NS(=O)(=O)C1=CC=C(C=C1)NC(=O)C2=CC=CC=C2C(=O)O	0	inactive	0.54
54840	CC1=CC=CC=C1O[C@H](CCNC)C2=CC=CC=C2.Cl	0	inactive	0.893
6917719	C[C@@H](C(=O)N1CCC[C@H]1C(=O)O)N[C@@H](CCC2=CC=CC=C2)C(=O)O.O.O	0	inactive	0.95
5332	COC1=NC=NC(=C1)NS(=O)(=O)C2=CC=C(C=C2)N	0	inactive	0.602
8955	CC(=O)[C@H]1CC[C@@H]2[C@@]1(CC[C@H]3[C@H]2CC=C4[C@@]3(CC[C@@H](C4)O)C)C	0	inactive	0.871
5282408	CN1CCC(=C2C3=C(C(=O)CC4=CC=CC=C42)SC=C3)CC1.C(=C/C(=O)O)\C(=O)O	0	inactive	0.709
2723754	C1CCC2=NC3=CC=CC=C3C(=C2C1)N.Cl	0	inactive	0.78
64927	CCN(CC)CCCC(C)NC1=C2C=CC(=CC2=NC=C1)Cl.OP(=O)(O)O.OP(=O)(O)O	1	active	0.983
6419869	CC[C@H](C)[C@@H]1[C@H](C=C[C@@]2(O1)C[C@@H]3C[C@H](O2)C/C=C(/C([C@H](/C=C/C=C/4\CO[C@H]5[C@@]4([C@@H](C=C([C@H]5O)C)C(=O)O3)O)C)O[C@H]6C[C@@H](C([C@@H](O6)C)O[C@H]7C[C@@H]([C@H]([C@@H](O7)C)O)OC)OC)\C)C	0	inactive	0.775
3742	CC(=O)N(C)C1=C(C(=C(C(=C1I)C(=O)NCC(=O)NC2=C(C(=C(C(=C2I)C(=O)O)I)C(=O)NCCO)I)I)C(=O)NC)I	0	inactive	0.793
6604100	C1C(=NC(=O)N1/N=C/C2=CC=C(O2)C3=CC=C(C=C3)[N+](=O)[O-])[O-].[Na+]	0	inactive	0.557
5756	C[C@]12CC[C@H]3[C@H]([C@@H]1C[C@H]([C@@H]2O)O)CCC4=C3C=CC(=C4)O	0	inactive	0.846
5883	CC[N+](C)(CC)CCOC(=O)C1C2=CC=CC=C2OC3=CC=CC=C13.[Br-]	0	inactive	0.8
135413496	C1=CC(=CC=C1C(=O)NCCC(=O)[O-])N=NC2=CC(=C(C=C2)[O-])C(=O)O.[Na+].[Na+]	0	inactive	0.75
447043	CC[C@@H]1[C@@]([C@@H]([C@H](N(C[C@@H](C[C@@]([C@@H]([C@H]([C@@H]([C@H](C(=O)O1)C)O[C@H]2C[C@@]([C@H]([C@@H](O2)C)O)(C)OC)C)O[C@H]3[C@@H]([C@H](C[C@H](O3)C)N(C)C)O)(C)O)C)C)C)O)(C)O	0	inactive	0.882
26758	C[C@H](CC1=CC=CC=C1)N(C)CC#C.Cl	0	inactive	0.877
656667	CC1=C([C@H](C(=C(N1)C)C(=O)O[C@@H]2CCCN(C2)CC3=CC=CC=C3)C4=CC(=CC=C4)[N+](=O)[O-])C(=O)OC.Cl	0	inactive	0.88
247839	C[C@H]1C[C@H]2[C@@H]3CC[C@@H]([C@]3(C[C@@H]([C@@H]2[C@@]4(C1=CC(=O)CC4)C)O)C)C(=O)C	0	inactive	0.902
3341	C1CNCC(C2=CC(=C(C(=C21)Cl)O)O)C3=CC=C(C=C3)O	0	inactive	0.726
65394	C1=CC=C(C(=C1)CC(=O)O)OC2=C(C=C(C=C2)Cl)Cl	0	inactive	0.798
5887	CN(C)CCCN1C2=CC=CC=C2SC3=CC=CC=C31.Cl	1	active	0.547
3647	C1NC2=C(C=C(C(=C2)C(F)(F)F)S(=O)(=O)N)S(=O)(=O)N1	0	inactive	0.69
8695	CCCCNC1=CC=C(C=C1)C(=O)OCCN(C)C.Cl	0	inactive	0.709
26964	C1=CC(=C(C(=C1CNNC(=O)C(CO)N)O)O)O.Cl	0	inactive	0.864
33478	CC1([C@@H](N2[C@H](S1)[C@@H](C2=O)NC(=O)[C@@H](C3=CC=CC=C3)N)C(=O)OCOC(=O)C(C)(C)C)C	0	inactive	0.579
68591	CC1=C(C=CC(=C1)N2C(=O)NC(=O)N(C2=O)C)OC3=CC=C(C=C3)SC(F)(F)F	0	inactive	0.571
5857	C[C@]12CC[C@H]3[C@H]([C@@H]1CC[C@]2(C#C)O)CCC4=CCCC[C@H]34	0	inactive	0.95
33613	CC1([C@@H](N2[C@H](S1)[C@@H](C2=O)NC(=O)[C@@H](C3=CC=C(C=C3)O)N)C(=O)O)C	0	inactive	0.604
108173	CC1=C(C(=CC=C1)C)NC(=O)C(C)N.Cl	0	inactive	0.802
656590	CN1CCCN(CC1)C(C2=CC=CC=C2)C3=CC=C(C=C3)Cl.Cl.Cl	0	inactive	0.86
23667300	CO[C@@]1([C@@H]2N(C1=O)C(=C(CS2)COC(=O)N)C(=O)[O-])NC(=O)CC3=CC=CS3.[Na+]	0	inactive	0.638
11224	CC(C1=CC=CC=C1)(C2=CC=CC=N2)OCCN(C)C.C(CC(=O)O)C(=O)O	0	inactive	0.63
64713	CC1=CC(=CC=C1)CN2CCN(CC2)C(C3=CC=CC=C3)C4=CC=C(C=C4)Cl.Cl.Cl	1	active	0.51
11957654	CN1CCN(CC1)C2CC3=CC=CC=C3SC4=C2C=C(C=C4)Cl.C(=C\C(=O)O)\C(=O)O	0	inactive	0.59
91268	CN1C2=C(C(=O)N(C1=O)C)NC=N2.O	0	inactive	0.939
80311	CN(C)CCN(CC1=CC=C(C=C1)Cl)C2=CC=CC=N2.Cl	0	inactive	0.847
6434144	CN1CCCN=C1/C=C/C2=CC=CS2.[C@@H]([C@H](C(=O)O)O)(C(=O)O)O	0	inactive	0.537
2950	C1=CC2=C(C(=C1)O)C(=O)C3=C(C2=O)C=CC=C3O	0	inactive	0.702
3673	CC(C)CC1=CC=C(C=C1)C(C)C(=O)OCC2=CC=CC=N2	0	inactive	0.76
5702220	CN(CC1=C(C(=CC(=C1)Br)Br)N)C2CCCCC2.Cl	0	inactive	0.577
3032303	C[C@]12CC[C@H]3[C@H]([C@@H]1CC[C@]2(C)O)CC[C@@H]4[C@@]3(C/C(=C\O)/C(=O)C4)C	0	inactive	0.837
11273	C[C@]12CCC(=O)C(=C1CC[C@@H]3[C@@H]2CC[C@]4([C@H]3CCC4=O)C)O	0	inactive	0.867
5281069	C[C@@](C1=CC=CC=C1)(C2=CC=C(C=C2)Cl)OCC[C@H]3CCCN3C.C(=C/C(=O)O)\C(=O)O	1	active	0.668
5311412	CCC(=O)[C@]1([C@@H](C[C@@H]2[C@@]1(C[C@@H]([C@H]3[C@H]2CCC4=CC(=O)C=C[C@]34C)O)C)C)C	0	inactive	0.742
51358375	CC1=NC=C(C(=N1)N)CN(C=O)/C(=C(\CCOC(=O)C2=CC=CC=C2)/SS/C(=C(/C)\N(CC3=CN=C(N=C3N)C)C=O)/CCOC(=O)C4=CC=CC=C4)/C	0	inactive	0.785
3759	CC1=CC(=NO1)C(=O)NNCC2=CC=CC=C2	1	active	0.685
3338	CCCCC(C1=CC=CC=C1)O	0	inactive	0.964
6169	COC(=O)[C@H]1[C@H](CC[C@@H]2[C@@H]1C[C@H]3C4=C(CCN3C2)C5=CC=CC=C5N4)O.Cl	0	inactive	0.726
54686764	CN(C)[C@H]1[C@@H]2C[C@@H]3[C@@H](C4=C(C=CC(=C4C(=C3C(=O)[C@@]2(C(=C(C1=O)C(=O)N)O)O)O)O)Cl)O.Cl	0	inactive	0.748
4994	CCC1(C(=O)C=CNC1=O)CC	0	inactive	0.773
3362	CCC(=O)C1=C(C=C(C=C1O)O)O	0	inactive	0.787
9853053	C1CN(CCC1NC(=O)C2=CC=CC=C2C3=CC=C(C=C3)C(F)(F)F)CCCCC4(C5=CC=CC=C5C6=CC=CC=C64)C(=O)NCC(F)(F)F	0	inactive	0.553
2187	CC(C)(C#N)C1=CC(=CC(=C1)CN2C=NC=N2)C(C)(C)C#N	0	inactive	0.672
28693	CN1C[C@@H](C[C@H]2[C@H]1CC3=CN(C4=CC=CC2=C34)C)CNC(=O)OCC5=CC=CC=C5	0	inactive	0.583
68624	CCN1C=C(C(=O)C2=CC(=C(C(=C21)F)N3CCNC(C3)C)F)C(=O)O.Cl	0	inactive	0.955
47896	CN(C)CCN1C(=NN=N1)SCC2=C(N3[C@@H]([C@@H](C3=O)NC(=O)CC4=CSC(=N4)N)SC2)C(=O)O.Cl.Cl	0	inactive	0.924
13579832	COC1=C(C(=C(C=C1)CN2CCN(CC2)C(C3=CC=C(C=C3)F)C4=CC=C(C=C4)F)OC)OC.Cl	0	inactive	0.805
657349	CC[C@H]1[C@H](COC1=O)CC2=CN=CN2C.[N+](=O)(O)[O-]	0	inactive	0.8
13109	CC[C@]12CC[C@H]3[C@H]([C@@H]1CC[C@]2(C#C)O)CCC4=CC(=O)CC[C@H]34	0	inactive	0.987
43231	C1=C(C(=CC(=C1N)S(=O)(=O)N)S(=O)(=O)N)C(=C(Cl)Cl)Cl	0	inactive	0.843
10695961	CC(=O)OCC1=C(N2[C@@H]([C@@H](C2=O)NC(=O)/C(=N\OC)/C3=CSC(=N3)N)SC1)C(=O)[O-].[Na+]	0	inactive	0.862
60198	C[C@]12CC[C@H]3[C@H]([C@@H]1CCC2=O)CC(=C)C4=CC(=O)C=C[C@]34C	0	inactive	0.835
392622	CC(C)C1=NC(=CS1)CN(C)C(=O)N[C@@H](C(C)C)C(=O)N[C@@H](CC2=CC=CC=C2)C[C@@H]([C@H](CC3=CC=CC=C3)NC(=O)OCC4=CN=CS4)O	1	active	0.903
167980	CN1C(=CC(=O)N(C1=O)C)NCCCN2CCN(CC2)C3=CC=CC=C3OC.Cl	0	inactive	0.565
3965	CC(C1=CC=C(C=C1)CC2CCCC2=O)C(=O)O	0	inactive	0.873
9832292	C[C@@H](CC1=CC=C(C=C1)OC)NC[C@H](C2=CC(=C(C=C2)O)NC=O)O.C[C@@H](CC1=CC=C(C=C1)OC)NC[C@H](C2=CC(=C(C=C2)O)NC=O)O.C(=C/C(=O)O)\C(=O)O	1	active	0.652
5284585	C1CC(=C(N2[C@H]1[C@@H](C2=O)NC(=O)[C@@H](C3=CC=CC=C3)N)C(=O)O)Cl	0	inactive	0.74
6172	CC[N+](CC)(CC)CCOC1=C(C(=CC=C1)OCC[N+](CC)(CC)CC)OCC[N+](CC)(CC)CC.[I-].[I-].[I-]	0	inactive	0.907
9703	CC(C)NC(=O)C1=CC=C(C=C1)CNNC.Cl	0	inactive	0.631
3394	CC(C1=CC(=C(C=C1)C2=CC=CC=C2)F)C(=O)O	0	inactive	0.97
67412	C1=C(NN=C1)CCN.Cl.Cl	0	inactive	0.889
6202	CC1=C(SC=[N+]1CC2=CN=C(N=C2N)C)CCO.Cl.[Cl-]	0	inactive	0.839
8567	CNC[C@@H]([C@H]([C@@H]([C@@H](CO)O)O)O)O	0	inactive	0.873
146047987	CC(C)C1=C(C=C2C(=C1)CC[C@@H]3[C@@]2(CCC[C@@]3(C)C(=O)O)C)S(=O)(=O)O.O.O.O.O.O.[Na+]	0	inactive	0.743
23682228	CC[C@H]([C@H]1CC[C@@H]([C@@H](O1)[C@@H](C)[C@@H]([C@H](C)C(=O)[C@H](CC)[C@@H]2[C@H](C[C@H](C3(O2)C=C[C@H]([C@@]4(O3)CC[C@@](O4)(C)[C@H]5CC[C@@]([C@@H](O5)C)(CC)O)O)C)C)O)C)C(=O)[O-].[Na+]	1	active	0.63
4737	CCCC(C)C1(C(=O)NC(=O)NC1=O)CC	0	inactive	0.813
64740	C[C@@H]1CC(=O)[C@]2([C@@H](O1)O[C@@H]3[C@H]([C@@H]([C@@H]([C@@H]([C@H]3O2)NC)O)NC)O)O.Cl.Cl	0	inactive	0.714
443894	CC1=CC=CC=C1C(=O)NC2=CC(=C(C=C2)C(=O)N3CCC[C@H](C4=C3C=CC(=C4)Cl)O)C	0	inactive	0.849
3291	CCC1(CC(=O)NC1=O)C	0	inactive	0.727
102484	C1=CC(=CC=C1C(CN)O)O.Cl	0	inactive	0.848
5281613	C[C@H]1[C@@H]([C@H]([C@H]([C@@H](O1)OC[C@@H]2[C@H]([C@@H]([C@H]([C@@H](O2)OC3=CC(=C4C(=C3)OC(=CC4=O)C5=CC(=C(C=C5)OC)O)O)O)O)O)O)O)O	1	active	0.715
441384	C1CC1NC2=C3C(=NC(=N2)N)N(C=N3)[C@@H]4C[C@@H](C=C4)CO.C1CC1NC2=C3C(=NC(=N2)N)N(C=N3)[C@@H]4C[C@@H](C=C4)CO.OS(=O)(=O)O	0	inactive	0.898
6883	C1[C@H]([C@@H]2[C@H](O1)[C@H](CO2)O[N+](=O)[O-])O[N+](=O)[O-]	0	inactive	0.873
72894	C1=CC=C(C(=C1)N)S(=O)(=O)N	0	inactive	0.793
68647	CC1=NC=CN1CC2CCC3=C(C2=O)C4=CC=CC=C4N3C.Cl	0	inactive	0.848
441307	CCCC(=O)NC1=CC(=C(C=C1)OCC(CNC(C)C)O)C(=O)C.Cl	0	inactive	0.602
4493	CC1(C(=O)N(C(=O)N1)C2=CC(=C(C=C2)[N+](=O)[O-])C(F)(F)F)C	1	active	0.512
6603542	CN/C(=C/[N+](=O)[O-])/NCCSCC1=CC=C(O1)CN(C)C.Cl	0	inactive	0.788
2378	C1=CC=C(C=C1)C2=CC=C(C=C2)C(C3=CC=CC=C3)N4C=CN=C4	0	inactive	0.63
34632	CCOC(=O)NC1=CC2=C(C=C1)SC3=CC=CC=C3N2C(=O)CCN4CCOCC4.Cl	0	inactive	0.745
3767	C1=CN=CC=C1C(=O)NN	0	inactive	0.6
5702001	CCOC(=O)O[C@H]([C@H]1C[C@@H]2CCN1C[C@@H]2C=C)C3=C4C=C(C=CC4=NC=C3)OC	0	inactive	0.773
14130	CCOC1=CC=C(C=C1)NC(=O)CC(C)O	1	active	0.556
3132	C1=CC=C(C=C1)CC(CS)C(=O)NCC(=O)O	0	inactive	0.757
15250	CC(C)CC1=CC=C(C=C1)CC(=O)O	0	inactive	0.944
4990	CNC(=O)OCC1=NC(=CC=C1)COC(=O)NC	0	inactive	0.702
28871	C1=CC=C(C=C1)C2=NC(=C(S2)CC(=O)O)C3=CC=C(C=C3)Cl	1	active	0.525
5757	C[C@]12CC[C@H]3[C@H]([C@@H]1CC[C@@H]2O)CCC4=C3C=CC(=C4)O	0	inactive	0.85
64747	CC(C1=CC(=CC=C1)OC2=CC=CC=C2)C(=O)[O-].CC(C1=CC(=CC=C1)OC2=CC=CC=C2)C(=O)[O-].O.O.[Ca+2]	0	inactive	0.85
11111	C1=CC(=CC2=NC3=C(C=CC(=C3)N)C=C21)N.OS(=O)(=O)O	0	inactive	0.629
13000988	C1=CC=C(C=C1)C[C@H](C(=O)O)N.Cl	0	inactive	0.883
161104	C1CCN(CC1)CCOC(C2=CC=CC=C2)C3=CC=C(C=C3)Cl.Cl	1	active	0.668
441308	CC(C)NCC(COC1=CC=C(C=C1)CCOC)O.CC(C)NCC(COC1=CC=C(C=C1)CCOC)O.[C@@H]([C@H](C(=O)O)O)(C(=O)O)O	0	inactive	0.893
23663959	CC1=C(C(=C(C=C1)Cl)NC2=CC=CC=C2C(=O)[O-])Cl.O.[Na+]	0	inactive	0.662
64737	CCCCN1CCCCC1C(=O)NC2=C(C=CC=C2C)C.Cl	0	inactive	0.9
5281065	CCCCCCCN(CC)CCCC(C1=CC=C(C=C1)NS(=O)(=O)C)O.CCCCCCCN(CC)CCCC(C1=CC=C(C=C1)NS(=O)(=O)C)O.C(=C/C(=O)O)\C(=O)O	0	inactive	0.7
12492	C[C@@H]1CCC[C@@H](N1NC(=O)C2=CC(=C(C=C2)Cl)S(=O)(=O)N)C	0	inactive	0.847
146047991	CC[C@H](C)[C@@H](C(=O)N[C@@H](CC1=CN=CN1)C(=O)N2CCC[C@H]2C(=O)N[C@@H](CC3=CC=CC=C3)C(=O)O)NC(=O)[C@H](CC4=CC=C(C=C4)O)NC(=O)[C@H](C(C)C)NC(=O)[C@H](CCCN=C(N)N)NC(=O)[C@H](CC(=O)O)N.C(=O)(C(F)(F)F)O	0	inactive	0.596
107952	CC(C)NCC(COC1=CC=C(C=C1)CCOCC2CC2)O.Cl	0	inactive	0.973
25102585	CC1=C(C(=NO1)C2=C(C=CC=C2Cl)F)C(=O)N[C@H]3[C@@H]4N(C3=O)C(C(S4)(C)C)C(=O)[O-].[Na+]	0	inactive	0.613
5284566	CN1[C@@H]2CCC[C@H]1CC(C2)NC(=O)C3=NN(C4=CC=CC=C43)C	1	active	0.757
62920	CC(=O)O[C@@H]1[C@@H](SC2=CC=CC=C2N(C1=O)CCN(C)C)C3=CC=C(C=C3)OC.Cl	1	active	0.789
71815	CC1=NC=C(N1CC(C)O)[N+](=O)[O-]	0	inactive	0.947
219099	C1CN(CCN1CCC2=C(C=C3C(=C2)CC(=O)N3)Cl)C4=NSC5=CC=CC=C54.Cl	0	inactive	0.85
66063	CN1CCC(CC1)OC(C2=CC=CC=C2)C3=CC=CC=C3.Cl	0	inactive	0.873
71666447	C=CC(CCC(=O)O)N.Cl	0	inactive	0.793
65335	C1CN(CC2=C1SC=C2)CC3=CC=CC=C3Cl.Cl	0	inactive	0.815
23659	CCN(CC)CCNC(=O)C1=CC(=C(C=C1OC)N)Cl.Cl	0	inactive	0.907
12947	CCN(CCCC(C)NC1=C2C=CC(=CC2=NC=C1)Cl)CCO.OS(=O)(=O)O	1	active	0.86
38853	C[C@](CC1=CC(=C(C=C1)O)O)(C(=O)O)N	0	inactive	0.878
5282402	CN(C)CC/C=C\1/C2=CC=CC=C2COC3=C1C=C(C=C3)CC(=O)O.Cl	0	inactive	0.656
137345966	C1COCCN1/C(=N/C(=N)N)/N.Cl	0	inactive	0.538
5333	C1=CC(=CC=C1N)S(=O)(=O)N	0	inactive	0.771
5281064	CC(C)NCC(COC1=CC=C(C=C1)COCCOC(C)C)O.CC(C)NCC(COC1=CC=C(C=C1)COCCOC(C)C)O.C(=C/C(=O)O)\C(=O)O	0	inactive	0.91
150762	CC1=C(C(C(=C(N1)C)C(=O)OCCN2CCN(CC2)C(C3=CC=CC=C3)C4=CC=CC=C4)C5=CC(=CC=C5)[N+](=O)[O-])C(=O)OC.Cl.Cl	0	inactive	0.93
5282386	CC1=CC(=CC(=C1CC2=NCCN2)C)C(C)(C)C.Cl	0	inactive	0.761
175540	CC(C)NC[C@@H](COC1=CC=C(C=C1)CC(=O)N)O	0	inactive	0.963
54259	CCC(C)(C)C1=CC=C(C=C1)CC(C)CN2C[C@H](O[C@H](C2)C)C.Cl	0	inactive	0.857
23675321	CC(=O)OCC1=C(N2[C@@H]([C@@H](C2=O)NC(=O)CC3=CC=CS3)SC1)C(=O)[O-].[Na+]	0	inactive	0.72
6438130	C1=CC(=CC=C1CN2C=CN=C2)/C=C/C(=O)O.Cl	0	inactive	0.803
2794	CC(C)N=C1C=C2C(=NC3=CC=CC=C3N2C4=CC=C(C=C4)Cl)C=C1NC5=CC=C(C=C5)Cl	1	active	0.71
5464092	C=CCN1CC[C@]23[C@@H]4C(=O)CC[C@]2([C@H]1CC5=C3C(=C(C=C5)O)O4)O.Cl	0	inactive	0.838
4883	CC(C)NCC(COC1=CC=C(C=C1)NC(=O)C)O	0	inactive	0.811
104845	CC(=O)[C@H]1CC[C@@H]2[C@@]1(CC(=O)[C@H]3[C@H]2CC[C@@H]4[C@@]3(CC[C@H](C4)O)C)C	0	inactive	0.913
3606	CCC(C1=CC=C(C=C1)O)C(CC)C2=CC=C(C=C2)O	0	inactive	0.96
91273	C1C[C@H]2C[C@@H]1[C@H]3[C@@H]2C(=O)N(C3=O)CCCCN4CCN(CC4)C5=NC=CC=N5	0	inactive	0.839
636402	C[C@]12CC[C@](C[C@H]1C3=CC(=O)[C@@H]4[C@]5(CC[C@@H](C([C@@H]5CC[C@]4([C@@]3(CC2)C)C)(C)C)OC(=O)CCC(=O)[O-])C)(C)C(=O)[O-].[Na+].[Na+]	1	active	0.717
62998	C1CC1N2C=C(C(=O)C3=CC(=C(C=C32)N4CCNCC4)F)C(=O)O.O.Cl	0	inactive	0.96
35935	CC(C1=CC(=C(C=C1)N2CC=CC2)Cl)C(=O)O	0	inactive	0.761
60758	CC1=C(N=CN1)CN2CCC3=C(C2=O)C4=CC=CC=C4N3C.Cl	0	inactive	0.662
3739	C1=C(C(=C(C(=C1I)NC(=O)CCCCC(=O)NC2=C(C=C(C(=C2I)C(=O)O)I)I)I)C(=O)O)I	0	inactive	0.677
443866	CC1=CC=CN2C1=NC=C(C2=O)C3=NN=N[N-]3.[K+]	1	active	0.554
443878	CC1=CC(=C(C=C1)O)[C@H](CCN(C(C)C)C(C)C)C2=CC=CC=C2.[C@@H]([C@H](C(=O)O)O)(C(=O)O)O	0	inactive	0.772
444020	C1[C@@H]([C@@H]([C@H]([C@@H]([C@]1(CO)O)O)O)O)NC(CO)CO	0	inactive	0.72
5284441	CC(COC1=CC=CC=C1)N(CCCl)CC2=CC=CC=C2.Cl	0	inactive	0.69
441130	C[C@@H]1[C@@H]2[C@H](C(=O)N2C(=C1S[C@H]3C[C@H](NC3)C(=O)N(C)C)C(=O)O)[C@@H](C)O	0	inactive	0.748
5388881	C=C1CC[C@]2([C@H]3CC4=C5[C@]2([C@H]1OC5=C(C=C4)O)CCN3CC6CC6)O.Cl	0	inactive	0.782
6461	C[N+]1(CCCC(C1)OC(=O)C(C2=CC=CC=C2)(C3=CC=CC=C3)O)C.[Br-]	0	inactive	0.953
71172	CC(C)NCC(COC1=CC=CC=C1OCC=C)O.Cl	0	inactive	0.957
5486971	CC(C)C[C@@H](CC(=O)O)CN	0	inactive	0.833
5593	CCN(CC1=CC=NC=C1)C(=O)C(CO)C2=CC=CC=C2	0	inactive	0.63
3735	CCC(CC1=C(C(=C(C=C1I)I)N)I)C(=O)O	0	inactive	0.862
441374	C1[C@H]([C@@H]([C@H]([C@@H]([C@H]1N)O[C@@H]2[C@@H]([C@H]([C@@H]([C@H](O2)CN)O)O)O)O)O[C@@H]3[C@@H]([C@H]([C@@H]([C@H](O3)CO)O)N)O)N.OS(=O)(=O)O	0	inactive	0.511
6714003	CC(=O)[C@]1(CC[C@@H]2[C@@]1(CC[C@H]3[C@H]2C=C(C4=CC(=O)C5CC5[C@]34C)Cl)C)OC(=O)C	0	inactive	0.72
4060	CCC1(C(=O)N(C(=O)N1)C)C2=CC=CC=C2	0	inactive	0.851
6419978	C[N+]1([C@@H]2CC(C[C@H]1[C@H]3[C@@H]2O3)OC(=O)[C@H](CO)C4=CC=CC=C4)[O-].Br	0	inactive	0.825
4474062	CN1C=C(C(=O)C2=C1C=C(C=C2)F)S(=O)C	0	inactive	0.759
66062	CN1CCCCC1CCN2C3=CC=CC=C3SC4=C2C=C(C=C4)SC.Cl	1	active	0.777
54726191	C[C@@H]1CCO[C@@H]2N1C(=O)C3=C(C(=O)C(=CN3C2)C(=O)NCC4=C(C=C(C=C4)F)F)O	0	inactive	0.549
71486	CC(C)(C)C(=O)OC1=C(C=C(C=C1)C(CNC)O)OC(=O)C(C)(C)C.Cl	0	inactive	0.918
5330	COC1=NN=C(C=C1)NS(=O)(=O)C2=CC=C(C=C2)N	0	inactive	0.802
610479	CC1=C(C=CC=C1Cl)NC2=CC=CC=C2C(=O)O	0	inactive	0.737
135409471	C[C@@H]([C@@H]([C@H]1CNC2=C(N1)C(=O)NC(=N2)N)O)O.Cl.Cl	0	inactive	0.734
65557	CC(CC1=CC=CC=C1)NCCC(C2=CC=CC=C2)C3=CC=CC=C3.CC(C(=O)O)O	0	inactive	0.762
5281098	CN(C/C=C/C1=CC=CC=C1)CC2=CC=CC3=CC=CC=C32.Cl	0	inactive	0.677
656601	CCC(C(C1=C2C=CC(=O)NC2=C(C=C1)O)O)NC(C)C.Cl	0	inactive	0.768
5702285	CC(C)(C)NCC(C1=CC=CC=C1Cl)O.Cl	0	inactive	0.88
27944	C1CSC2=N[C@H](CN21)C3=CC=CC=C3.Cl	0	inactive	0.93
60063	C1CC1N2C=C(C(=O)C3=CC(=C(C(=C32)Cl)N4CCC(C4)N)F)C(=O)O	0	inactive	0.927
155032	CC(C)(C)NCC(CSC1=NC(=CS1)C2=CC=C(S2)C(=O)N)O.Cl	0	inactive	0.813
15981397	CNCC1=CN(C(=C1)C2=CC=CC=C2F)S(=O)(=O)C3=CN=CC=C3	1	active	0.62
9915886	CC(=O)N[C@H]1CCC2=CC(=C(C(=C2C3=CC=C(C(=O)C=C13)SC)OC)OC)O[C@H]4[C@@H]([C@H]([C@@H]([C@H](O4)CO)O)O)O	0	inactive	0.857
17276	CCOC(=O)[C@](C)(CC1=CC(=C(C=C1)O)O)N.Cl	0	inactive	0.695
65935	CCOC(=O)CC(=O)N1CCSC1COC2=CC=CC=C2OC	1	active	0.524
446596	C[C@H]([C@H]1[C@@H](O1)C[C@H]2CO[C@H]([C@@H]([C@@H]2O)O)C/C(=C/C(=O)OCCCCCCCCC(=O)O)/C)[C@H](C)O	0	inactive	0.597
104769	CC(C)NCC(COC1=CC=C(C=C1)CCC(=O)OC)O.Cl	0	inactive	0.903
4044	CC1=C(C(=CC=C1)NC2=CC=CC=C2C(=O)O)C	0	inactive	0.713
9883259	CCC1=C(NC2=C1C(=O)C(CC2)CN3CCOCC3)C.Cl	0	inactive	0.611
6419928	C[C@@]12CCN([C@@H]1N(C3=C2C=C(C=C3)OC(=O)NC)C)C.C[C@@]12CCN([C@@H]1N(C3=C2C=C(C=C3)OC(=O)NC)C)C.OS(=O)(=O)O	0	inactive	0.772
64139	C1CC1C#C[C@]2(C3=C(C=CC(=C3)Cl)NC(=O)O2)C(F)(F)F	0	inactive	0.548
64781	CCCCS(=O)(=O)N[C@@H](CC1=CC=C(C=C1)OCCCCC2CCNCC2)C(=O)O.Cl	0	inactive	0.877
4485	CC1=C(C(C(=C(N1)C)C(=O)OC)C2=CC=CC=C2[N+](=O)[O-])C(=O)OC	0	inactive	0.807
155434	CC(=O)NCCCS(=O)(=O)[O-].CC(=O)NCCCS(=O)(=O)[O-].[Ca+2]	0	inactive	0.814
190541	CC(C)(C)NCC(COC1=CC=CC=C1C2CCCC2)O.CC(C)(C)NCC(COC1=CC=CC=C1C2CCCC2)O.OS(=O)(=O)O	0	inactive	0.861
3121	CCCC(CCC)C(=O)O	0	inactive	0.953
6019	CC1=NC=C(C(=C1O)CO)CO.Cl	0	inactive	0.89
71424	CCOC1=CC=CC=C1OCC2CNCCO2.Cl	0	inactive	0.843
68628	C1CSC2=NC(CN21)C3=CC=CC=C3.Cl	0	inactive	0.93
23663979	CC1([C@@H](N2[C@H](S1)[C@@H](C2=O)NC(=O)[C@@H](C3=CC=CC=C3)N)C(=O)[O-])C.[Na+]	0	inactive	0.567
156418	C[C@H](C1=CC=CC2=CC=CC=C21)NCCCC3=CC(=CC=C3)C(F)(F)F.Cl	0	inactive	0.824
104838	C[C@H]([C@@H]1[C@H]2CC(=C(N2C1=O)C(=O)O)SCCN=CN)O	0	inactive	0.742
6237	CCC1=C(C2=CC=CC=C2O1)C(=O)C3=CC(=C(C(=C3)I)O)I	0	inactive	0.513
71384	C[C@@H](CN1CC(=O)NC(=O)C1)N2CC(=O)NC(=O)C2	0	inactive	0.88
107882	CN1CCC2=C3[C@H]1CC4=C(C3=CC=C2)C(=C(C=C4)O)O.CN1CCC2=C3[C@H]1CC4=C(C3=CC=C2)C(=C(C=C4)O)O.O.Cl.Cl	0	inactive	0.697
9064	C1[C@@H]([C@H](OC2=CC(=CC(=C21)O)O)C3=CC(=C(C=C3)O)O)O	0	inactive	0.717
10357917	CC1=NC=C(C(=N1)N)CN(C=O)/C(=C\2/CCOC(=O)S2)/C	0	inactive	0.748
236702	C[C@@H]1C[C@H]2[C@@H]3CCC4=CC(=O)C=C[C@@]4([C@]3([C@H](C[C@@]2([C@]1(C(=O)COC(=O)C)O)C)O)F)C	0	inactive	0.983
1549008	CC(C)(C)C#C/C=C/CN(C)CC1=CC=CC2=CC=CC=C21	0	inactive	0.707
69923706	CC(COC1=CC=CC=C1)NN.Cl.Cl	0	inactive	0.853
5326	COC1=CN=C(N=C1)NS(=O)(=O)C2=CC=C(C=C2)N	0	inactive	0.714
444030	C1CN(C[C@@H]1C(C2=CC=CC=C2)(C3=CC=CC=C3)C(=O)N)CCC4=CC5=C(C=C4)OCC5.Br	0	inactive	0.723
5325	CC1=NC(=NC=C1)NS(=O)(=O)C2=CC=C(C=C2)N	0	inactive	0.636
104920	C1CN(CCN1CCCC2=CC=CC=C2)CCOC(C3=CC=C(C=C3)F)C4=CC=C(C=C4)F.Cl.Cl	0	inactive	0.578
15478	C[C@]12CC[C@@H](C[C@H]1CC[C@@H]3[C@@H]2C[C@H]([C@]4([C@@]3(CC[C@@H]4C5=CC(=O)OC5)O)C)O)O	1	active	0.574
6420045	CCCCCC[C@@H]1[C@H]([C@@H](OC(=O)C([C@H](OC1=O)C)NC(=O)C2=C(C(=CC=C2)NC=O)O)C)OC(=O)CC(C)C	0	inactive	0.51
3830	C1=COC(=C1)CNC2=NC=NC3=C2NC=N3	1	active	0.676
4107	COC1=CC=CC=C1OCC(COC(=O)N)O	0	inactive	0.93
36294	C1[C@@H]([C@H]([C@@H]([C@H]([C@@H]1N)O[C@@H]2[C@@H]([C@H]([C@@H]([C@H](O2)CO)O)N)O)O)O[C@@H]3[C@@H](C[C@@H]([C@H](O3)CN)O)N)N	0	inactive	0.589
118705500	C[C@H]1/C=C/C=C/C=C/C=C/C=C/C=C/C=C/[C@@H](C[C@H]2[C@@H]([C@H](C[C@](O2)(C[C@H](C[C@H]([C@@H](CC[C@H](C[C@H](CC(=O)O[C@H]([C@@H]([C@@H]1O)C)C)O)O)O)O)O)O)O)C(=O)O)O[C@H]3[C@H]([C@H]([C@@H]([C@H](O3)C)O)N)O	0	inactive	0.672
5482	C1=CC(=C(C=C1Cl)Cl)C(CN2C=CN=C2)OCC3=C(SC=C3)Cl	0	inactive	0.727
135526515	CCCCCN=C(N)N/N=C/C1=CNC2=C1C=C(C=C2)OC.C(=C/C(=O)O)\C(=O)O	0	inactive	0.683
170367	CC(=O)OC1CN2CCC1CC2.Cl	0	inactive	0.761
9903	C[C@H](CCC(=O)O)[C@H]1CC[C@@H]2[C@@]1(CC[C@H]3[C@H]2CC[C@H]4[C@@]3(CC[C@H](C4)O)C)C	0	inactive	0.997
92806	CCN(CC)CCOC(=O)C(C1CCCCC1)C2=CC=CC=C2.Cl	0	inactive	0.92
27447	CC1=C(N2[C@@H]([C@@H](C2=O)NC(=O)[C@@H](C3=CC=CC=C3)N)SC1)C(=O)O	1	active	0.508
60855	CC(=O)N[C@@H]1[C@H](C=C(O[C@H]1[C@@H]([C@@H](CO)O)O)C(=O)O)N=C(N)N	0	inactive	0.585
23704143	CCOC1=C(C2=CC=CC=C2C=C1)C(=O)N[C@H]3[C@@H]4N(C3=O)[C@H](C(S4)(C)C)C(=O)[O-].O.[Na+]	0	inactive	0.5
62969	CC(C)C(CCCN(C)CCC1=CC(=C(C=C1)OC)OC)(C#N)C2=CC(=C(C=C2)OC)OC.Cl	0	inactive	0.523
444795	CC1=C(C(CCC1)(C)C)/C=C/C(=C/C=C/C(=C/C(=O)O)/C)/C	0	inactive	0.917
73440813	C[C@@]1(C(=O)N2[C@H](C(=O)N3CCC[C@H]3[C@@]2(O1)O)CC4=CC=CC=C4)NC(=O)[C@@H]5C[C@H]6[C@@H](CC7=CNC8=CC=CC6=C78)N(C5)C.C[C@@]1(C(=O)N2[C@H](C(=O)N3CCC[C@H]3[C@@]2(O1)O)CC4=CC=CC=C4)NC(=O)[C@@H]5CC6[C@@H](CC7=CNC8=CC=CC6=C78)N(C5)C.C(C(C(=O)O)O)(C(=O)O)O	0	inactive	0.894
108013	C1CC(CCC1NCC2=C(C(=CC(=C2)Br)Br)N)O.Cl	0	inactive	0.654
91610	CC1(C2=C(C=C(C=C2)OC)C(=O)N(C1=O)CCC3=CC=C(C=C3)S(=O)(=O)NC(=O)NC4CCCCC4)C	0	inactive	0.62
9904	C[C@]12CC[C@H]3[C@H]([C@@H]1CC[C@@H]2O)CCC4=CC(=O)CC[C@H]34	0	inactive	0.913
6420023	C[C@H]1[C@H]([C@@](C[C@@H](O1)O[C@@H]2[C@H]([C@@H]([C@H](O[C@H]2OC3=C4C=C5C=C3OC6=C(C=C(C=C6)[C@H]([C@H](C(=O)N[C@H](C(=O)N[C@H]5C(=O)N[C@@H]7C8=CC(=C(C=C8)O)C9=C(C=C(C=C9O)O)[C@H](NC(=O)[C@H]([C@@H](C1=CC(=C(O4)C=C1)Cl)O)NC7=O)C(=O)O)CC(=O)N)NC(=O)[C@@H](CC(C)C)NC)O)Cl)CO)O)O)(C)N)O.Cl	1	active	0.793
6135	CC(CCCN)NC1=C2C(=CC(=C1)OC)C=CC=N2.OP(=O)(O)O.OP(=O)(O)O	0	inactive	0.79
938	C1=CC(=CN=C1)C(=O)O	0	inactive	0.543
151536	C[C@H]1[C@@H]([C@H](C[C@H](O1)O[C@H]2C[C@@](CC3=C2C(=C4C(=C3O)C(=O)C5=C(C4=O)C(=CC=C5)OC)O)(C(=O)CO)O)N)O.Cl	0	inactive	0.746
21121983	CC1([C@@H](N2[C@H](S1)[C@@H](C2=O)NC(=O)[C@@H](C3=CC=CC=C3)S(=O)(=O)O)C(=O)O)C.[Na+].[Na+]	0	inactive	0.62
3085082	CCOC(=O)C(C)(CC1=CC(=C(C(=C1)I)OC2=CC(=C(C(=C2)I)O)I)I)N.Cl	0	inactive	0.714
5818	C1=C(NC=N1)CCN.Cl.Cl	0	inactive	0.806
90045	CN(C)CCCSC(=N)N.Cl.Cl	0	inactive	0.778
10745	CC(=O)OC1=CC=CC=C1C(=O)OC2=CC=CC=C2C(=O)O	0	inactive	0.92
68589	C1=CC(=CC=C1COC(CN2C=CN=C2)C3=C(C=C(C=C3)Cl)Cl)Cl.[N+](=O)(O)[O-]	0	inactive	0.604
6419921	CN(C)CC/C=C/1\C2=CC=CC=C2COC3=CC=CC=C31.Cl	0	inactive	0.683
5311309	CC(C)C1CCC(CC1)C(=O)N[C@H](CC2=CC=CC=C2)C(=O)O	0	inactive	0.663
5905	C1[C@@H]([C@H](O[C@H]1N2C=C(C(=O)NC2=O)I)CO)O	0	inactive	0.772
16220118	CC1=C(N(C(=C1)CC(=O)[O-])C)C(=O)C2=CC=C(C=C2)Cl.[Na+]	0	inactive	0.511
7184	CCCCOC(=O)C1=CC=C(C=C1)O	0	inactive	0.95
65324	CC(CCC1=CC=C(C=C1)O)NCCC2=CC(=C(C=C2)O)O.Cl	0	inactive	0.79
123630	C[C@@]1([C@@H](N2[C@H](S1(=O)=O)CC2=O)C(=O)O)CN3C=CN=N3	0	inactive	0.666
5281066	CN1CCC(=C2C3=C(C=CC=N3)CCC4=CC=CC=C24)CC1.C(=C\C(=O)O)\C(=O)O.C(=C\C(=O)O)\C(=O)O	0	inactive	0.827
5344	CC1=C(ON=C1C)NS(=O)(=O)C2=CC=C(C=C2)N	0	inactive	0.581
657298	CCCC1=CC(=O)NC(=S)N1	0	inactive	0.626
441302	C[C@]12CC[C@@H](C[C@@H]1CC[C@@H]3[C@@H]2CC[C@]4([C@H]3CCC4=O)C)O	0	inactive	0.935
456389	C1=CC(=CC=C1C(C#N)C2=C(C=C(C=C2Cl)N3C(=O)NC(=O)C=N3)Cl)Cl	0	inactive	0.547
446598	CCC[C@@H]1C[C@H](N(C1)C)C(=O)N[C@@H]([C@@H]2[C@@H]([C@@H]([C@H]([C@H](O2)SC)O)O)O)[C@H](C)Cl	1	active	0.762
71587	C1CN(CCN1CCCN2C3=CC=CC=C3C=CC4=CC=CC=C42)CCO.Cl.Cl	0	inactive	0.824
6603149	CNCCCC1C2=CC=CC=C2C=CC3=CC=CC=C13.Cl	0	inactive	0.917
39764	CC(=O)O[C@H]1C[C@@H]2CC[C@@H]3[C@@H]([C@]2(C[C@@H]1N4CCCCC4)C)CC[C@]5([C@H]3C[C@@H]([C@@H]5OC(=O)C)[N+]6(CCCCC6)C)C.[Br-]	0	inactive	0.956
441328	CC(=O)OCC1=C(N2[C@@H]([C@@H](C2=O)N)SC1)C(=O)O	0	inactive	0.831
5284557	C[C@]12CCC(=O)C=C1CC[C@@H]3[C@@H]2CC[C@]4([C@H]3CC[C@]4(C#C)O)C	0	inactive	0.967
443945	CN1C2=CC=CC=C2C(=O)N(C3=CC=CC=C31)CCN(C)C.Cl	0	inactive	0.538
5355	CCN1CCCC1CNC(=O)C2=C(C=CC(=C2)S(=O)(=O)N)OC	0	inactive	0.867
441362	C1CCNC(C1)C(C2=CC(=NC3=C2C=CC=C3C(F)(F)F)C(F)(F)F)O.Cl	1	active	0.92
667476	C/C=C(/C(=C/C)/C1=CC=C(C=C1)O)\C2=CC=C(C=C2)O	0	inactive	0.811
60700	CC[C@@]1(C2=C(COC1=O)C(=O)N3CC4=CC5=C(C=CC(=C5CN(C)C)O)N=C4C3=C2)O	1	active	0.555
196122	CCOC1[C@@H]([C@H]([C@H](O1)[C@@H](COCC2=CC=CC=C2)OCC3=CC=CC=C3)OCC4=CC=CC=C4)O	0	inactive	0.63
17460	COC1=C(C=CC(=C1)C2=CC(=C(C=C2)N=NC3=C(C4=C(C=C3)C(=CC(=C4N)S(=O)(=O)[O-])S(=O)(=O)[O-])O)OC)N=NC5=C(C6=C(C=C5)C(=CC(=C6N)S(=O)(=O)[O-])S(=O)(=O)[O-])O.[Na+].[Na+].[Na+].[Na+]	0	inactive	0.783
4369270	C[C@]12CC[C@@H](C[C@H]1CC[C@@H]3[C@@H]2CC[C@]4([C@@]3(CC[C@@H]4C5=CC(=O)OC5)O)C)O	0	inactive	0.513
134044	C[C@H](CCC1=CC=CC=C1)NC[C@@H](C2=CC(=C(C=C2)O)C(=O)N)O	0	inactive	0.893
51371427	C1[C@H]([C@@H]([C@H]([C@@H]([C@H]1N)OC2[C@@H]([C@H]([C@@H]([C@H](O2)CO)O)O)N)O[C@H]3[C@@H]([C@@H]([C@H](O3)CO)O[C@@H]4[C@@H]([C@H]([C@@H]([C@@H](O4)CN)O)O)N)O)O)N.OS(=O)(=O)O	0	inactive	0.536
107751	CC(=O)SCC(CC1=CC=CC=C1)C(=O)NCC(=O)OCC2=CC=CC=C2	1	active	0.572
21158548	C[C@@H]1C[C@@H]([C@@H]2[C@H](C[C@H]([C@@](O2)(C(=O)C(=O)N3CCCC[C@H]3C(=O)O[C@@H]([C@@H]([C@H](CC(=O)[C@@H](/C=C(\C1)/C)CC=C)O)C)/C(=C/[C@@H]4CC[C@H]([C@@H](C4)OC)O)/C)O)C)OC)OC.O	0	inactive	0.507
444005	CN(C)CC(COC1=CC=CC=C1CCC2=CC(=CC=C2)OC)OC(=O)CCC(=O)O.Cl	0	inactive	0.782
165542	CS(=O)(=O)O.C1CCN(CC1)CCC(C2=CC=CC=C2)(C3=CC=CC=C3)O	0	inactive	0.643
6419954	CC(=O)[N-]S(=O)(=O)C1=CC=C(C=C1)N.O.[Na+]	0	inactive	0.733
84003	C1CN2C(=CC=C2C(=O)C3=CC=CC=C3)C1C(=O)O.C(C(CO)(CO)N)O	0	inactive	0.787
31195	C(P(=O)(O)[O-])(P(=O)(O)[O-])(Cl)Cl.[Na+].[Na+]	0	inactive	0.823
131204	CC(C)(CO)[C@H](C(=O)NCCCO)O	0	inactive	0.86
5284439	C1CCC(CC1)C(CC2CCCCN2)C3CCCCC3.C(=C\C(=O)O)\C(=O)O	1	active	0.58
54682468	C[C@@]1([C@H]2C[C@H]3[C@@H](C(=O)C(=C([C@]3(C(=O)C2=C(C4=C(C=CC(=C41)Cl)O)O)O)O)C(=O)N)N(C)C)O.Cl	0	inactive	0.703
16219921	COC1=CC2=C(C=CN=C2C=C1)[C@@H]([C@H]3C[C@@H]4CCN3C[C@@H]4C=C)O.O.Cl	0	inactive	0.903
3736	CN(CC(CO)O)C(=O)C1=C(C(=C(C(=C1I)C(=O)NCC(CO)O)I)NC(=O)COC)I	0	inactive	0.751
2348	C1=CC=C(C=C1)CC2NC3=CC(=C(C=C3S(=O)(=O)N2)S(=O)(=O)N)Cl	0	inactive	0.709
11368	CC(COC1=CC=CC=C1)NC(C)C(C2=CC=C(C=C2)O)O.Cl	0	inactive	0.95
102678	CCCCC(CC)CN=C(N)NC(=NCCCCCCN=C(N)NC(=NCC(CC)CCCC)N)N.Cl.Cl	0	inactive	0.765
62884	CC(C(=O)C1=CC(=CC=C1)Cl)NC(C)(C)C.Cl	0	inactive	0.828
3607	CCCCC(CC)CN1CC(CN(C1)CC(CC)CCCC)(C)N	0	inactive	0.8
4677	CC(C)(CO)C(C(=O)NCCC(=O)NCCSSCCNC(=O)CCNC(=O)C(C(C)(C)CO)O)O	0	inactive	0.892
636377	C[C@@H]1[C@@H]2[C@H](C(=O)N2C(=C1S[C@H]3C[C@H](NC3)CNS(=O)(=O)N)C(=O)O)[C@@H](C)O.O	0	inactive	0.71
54405	C1CN=C(N1)NC2=C(C3=NC=CN=C3C=C2)Br.[C@@H]([C@H](C(=O)O)O)(C(=O)O)O	0	inactive	0.688
134453	CNCCC(C1=CC=CC=C1)OC2=CC=CC=C2OC.Cl	0	inactive	0.916
9363	CCN(CC)C(=O)C1=CC(=C(C=C1)O)OC	0	inactive	0.82
5878	C[C@]12CC[C@H]3[C@H]([C@@H]1CC[C@]2(C)O)CC[C@@H]4[C@@]3(COC(=O)C4)C	0	inactive	0.83
5702162	CC(C1=CC=CC=C1)NCCC(C2=CC=CC=C2)C3=CC=CC=C3.Cl	0	inactive	0.733
5578	COC1=CC(=CC(=C1OC)OC)CC2=CN=C(N=C2N)N	0	inactive	0.797
40127	CC(C)(C)NCC(COC1=CC=CC2=C1CCC(=O)N2)O.Cl	0	inactive	0.867
6419992	C1=CC2=C(C=C1OC(F)(F)F)SC(=N2)N.Cl	1	active	0.88
3671	CC(C)C1=NN2C=CC=CC2=C1C(=O)C(C)C	0	inactive	0.538
171548	C1[C@H]2[C@@H]([C@@H](S1)CCCCC(=O)O)NC(=O)N2	0	inactive	0.69
13266	C1=CC=C(C=C1)CCN=C(N)N=C(N)N.Cl	0	inactive	0.777
26098	CCCC1C(=O)N2C3=C(C=CC(=C3)C)N=C(N2C1=O)N(C)C	1	active	0.542
23679527	CC(C)N1C2=CC=CC=C2C(=C1/C=C/[C@@H](C[C@@H](CC(=O)[O-])O)O)C3=CC=C(C=C3)F.[Na+]	0	inactive	0.843
36314	CC1=C2[C@H](C(=O)[C@@]3([C@H](C[C@@H]4[C@]([C@H]3[C@@H]([C@@](C2(C)C)(C[C@@H]1OC(=O)[C@@H]([C@H](C5=CC=CC=C5)NC(=O)C6=CC=CC=C6)O)O)OC(=O)C7=CC=CC=C7)(CO4)OC(=O)C)O)C)OC(=O)C	0	inactive	0.713
5591	CC1=C(C2=C(CCC(O2)(C)COC3=CC=C(C=C3)CC4C(=O)NC(=O)S4)C(=C1O)C)C	0	inactive	0.637
5702238	CC1=C(C=CC(=C1)C(C)(C)CC(C)(C)C)OCCOCC[N+](C)(C)CC2=CC=CC=C2.[Cl-]	0	inactive	0.716
6419961	C1[C@@H]([C@H]1N)C2=CC=CC=C2.Cl	0	inactive	0.882
5849	C[N+]1(CCCC1)CCCCC[N+]2(CCCC2)C.[C@@H]([C@H](C(=O)[O-])O)(C(=O)O)O.[C@@H]([C@H](C(=O)[O-])O)(C(=O)O)O	0	inactive	0.881
11519741	C1C[N+]2(CCC1[C@H](C2)OC(=O)C(C3=CC=CS3)(C4=CC=CS4)O)CCCOC5=CC=CC=C5.[Br-]	0	inactive	0.923
65495	C1=CC(=CC=C1CSC(CN2C=CN=C2)C3=C(C=C(C=C3)Cl)Cl)Cl.[N+](=O)(O)[O-]	0	inactive	0.551
5284515	C[C@H](CCCC(C)C)[C@H]1CC[C@@H]\2[C@@]1(CCC/C2=C/C=C/3\C[C@H](C[C@@H](C3=C)O)O)C	0	inactive	0.963
6420039	CC1=CC(=C(C=C1OC(=O)C)C(C)C)OCCN(C)C.Cl	0	inactive	0.637
16760285	C(CC(O)(P(=O)(O)O)P(=O)(O)[O-])CN.[Na+]	0	inactive	0.853
5050	CC1=C(C2=C(C=C1)C3=C(C(=O)C=C(O3)C(=O)OCCC(C)C)C(=O)N2)C	1	active	0.513
71420	CN(C)C(=O)C(CCN1CCC(CC1)(C2=CC=C(C=C2)Cl)O)(C3=CC=CC=C3)C4=CC=CC=C4.Cl	1	active	0.938
62770	C[C@H]1[C@H]([C@H](C[C@@H](O1)O[C@H]2C[C@@](CC3=C2C(=C4C(=C3O)C(=O)C5=C(C4=O)C(=CC=C5)OC)O)(C(=O)C)O)N)O.Cl	0	inactive	0.809
4760	C1=CC=C(C=C1)C2C(=O)C3=CC=CC=C3C2=O	0	inactive	0.834
23670359	CCCCCN(C)CCC(O)(P(=O)(O)O)P(=O)(O)[O-].[Na+]	0	inactive	0.805
91505	CCN(CC)CC#CCOC(=O)C(C1CCCCC1)(C2=CC=CC=C2)O.Cl	0	inactive	0.94
5526	C1CC(CCC1CN)C(=O)O	0	inactive	0.85
2717	CN1C(S(=O)(=O)CCC1=O)C2=CC=C(C=C2)Cl	0	inactive	0.778
154494	C1CN=C(N1)C2COC3=CC=CC=C3O2.Cl	0	inactive	0.59
27503	C1=CC2=C(C(=C1)OCC(COC3=CC=CC4=C3C(=O)C=C(O4)C(=O)[O-])O)C(=O)C=C(O2)C(=O)[O-].[Na+].[Na+]	0	inactive	0.799
15789	CCOC1=CC2=C(C3=C(C=C(C=C3)N)N=C2C=C1)N.CC(C(=O)O)O	0	inactive	0.683
2141	C(CN)CNCCSP(=O)(O)O	0	inactive	0.804
5282451	C1C(C1)C2=NC3=CC=CC=C3C(=C2/C=C/[C@@H](O)C[C@@H](O)CC(=O)[O-])C4=CC=C(C=C4)F.C1C(C1)C2=NC3=CC=CC=C3C(=C2/C=C/[C@@H](O)C[C@@H](O)CC(=O)[O-])C4=CC=C(C=C4)F.[Ca+2]	0	inactive	0.747
16218604	CC1=CC=C(C=C1)S(=O)(=O)[N-]Cl.O.[Na+]	1	active	0.657
6284	CC(C)[N+](C)(CCC(C1=CC=CC=C1)(C2=CC=CC=C2)C(=O)N)C(C)C.[I-]	0	inactive	0.929
54891	CCOC(=O)[C@H](CCC1=CC=CC=C1)N[C@@H](C)C(=O)N2CC3=CC=CC=C3C[C@H]2C(=O)O.Cl	0	inactive	0.94
73440814	CC(=O)OCC(=O)[C@]1(CC[C@@H]2[C@@]1(C[C@@H](C3([C@H]2CCC4=CC(=O)CC[C@@]43C)F)O)C)O	0	inactive	0.887
5311454	CC(C)(C)C(/C=C/C1=CC2=C(C=C1)OCO2)O	0	inactive	0.565
54676038	C1=CC=C2C(=C1)C(=C(C(=O)O2)CC3=C(C4=CC=CC=C4OC3=O)O)O	0	inactive	0.707
5656	CN(C)CC(C1=CC=C(C=C1)OC)C2(CCCCC2)O	0	inactive	0.869
36708	CCCNCC(COC1=CC=CC=C1C(=O)CCC2=CC=CC=C2)O.Cl	0	inactive	0.937
70687322	CS(=O)(=O)O.C1[C@H]2CC(CC3N2CC(=O)C1C3)OC(=O)C4=CNC5=CC=CC=C54.O	0	inactive	0.627
2471	CCCCNC1=C(C(=CC(=C1)C(=O)O)S(=O)(=O)N)OC2=CC=CC=C2	0	inactive	0.783
23666711	CN1C(=NN=N1)SCC2=C(N3[C@@H]([C@@](C3=O)(NC(=O)CSCC#N)OC)SC2)C(=O)[O-].[Na+]	0	inactive	0.76
71645	CC1=CC=C(C=C1)C(=O)C2=C(C=C(C=C2)OC)O	0	inactive	0.539
46907374	CC(C)OC(=O)CCC/C=C\C[C@@H]1[C@@H](C[C@@H]([C@H]1CC[C@H](CCC2=CC=CC=C2)O)O)O	0	inactive	0.917
5753	C[C@]12CCC(=O)C=C1CC[C@@H]3[C@@H]2[C@H](C[C@]4([C@H]3CC[C@@H]4C(=O)CO)C)O	0	inactive	0.898
5355019	CCCSS/C(=C(\C)/N(CC1=CN=C(N=C1N)C)C=O)/CCO	0	inactive	0.834
135497066	COC1=CC2=C(C=C1C(=O)NCC3CCCN3CC=C)NN=N2.Cl	0	inactive	0.653
3053	C(CN(CC(=O)O)CC(=O)O)N(CCN(CC(=O)O)CC(=O)O)CC(=O)O	0	inactive	0.857
62857	CNCCC(C1=CC=CC=C1)OC2=CC=C(C=C2)C(F)(F)F.Cl	0	inactive	0.9
51371412	C[N+]1([C@H]2CCC1CC(C2)OC(=O)C(CO)C3=CC=CC=C3)C.[N+](=O)([O-])[O-]	0	inactive	0.838
72474	CC1CN(CCN1)C2=C(C(=C3C(=C2)N(C=C(C3=O)C(=O)O)C4CC4)C)F	0	inactive	0.852
71611	CC(C)(CC1=CC=CC=C1)NC.CC(C)(CC1=CC=CC=C1)NC.OS(=O)(=O)O	0	inactive	0.693
6713974	CC1=C(C=CC=C1NC2=C(C=CC=N2)C(=O)O)C(F)(F)F.CNCC(C(C(C(CO)O)O)O)O	0	inactive	0.89
54685920	C[C@@H]1[C@H]2[C@@H]([C@H]3[C@@H](C(=O)C(=C([C@]3(C(=O)C2=C(C4=C1C=CC=C4O)O)O)O)C(=O)N)N(C)C)O.Cl	0	inactive	0.948
10621	C[C@H]1[C@@H]([C@H]([C@H]([C@@H](O1)OC[C@@H]2[C@H]([C@@H]([C@H]([C@@H](O2)OC3=CC(=C4C(=O)C[C@H](OC4=C3)C5=CC(=C(C=C5)OC)O)O)O)O)O)O)O)O	0	inactive	0.608
54676540	C[C@@]1([C@H]2C[C@H]3[C@@H](C(=O)C(=C([C@]3(C(=O)C2=C(C4=C1C=CC=C4O)O)O)O)C(=O)NCNC(CCCCN)C(=O)O)N(C)C)O	0	inactive	0.724
149096	C[C@H]1COC2=C3N1C=C(C(=O)C3=CC(=C2N4CCN(CC4)C)F)C(=O)O	0	inactive	0.503
197712	CC1=CC(=NC(=N1)OC(C(=O)O)C(C2=CC=CC=C2)(C3=CC=CC=C3)OC)C	0	inactive	0.87
444008	C[C@@H]1CC2=C(CCC(=O)C2)[C@@H]3[C@@H]1[C@@H]4CC[C@]([C@]4(CC3)C)(C#C)O	0	inactive	0.888
68827	C[C@@H]1CC[C@H]2[C@H](C(=O)O[C@H]3[C@@]24[C@H]1CC[C@](O3)(OO4)C)C	0	inactive	0.857
4855	CCN1C=C(C(=O)C2=CN=C(N=C21)N3CCCC3)C(=O)O	0	inactive	0.907
31315	C1=CC=C2C(=C1)C(C(=O)N2)(C3=CC=C(C=C3)O)C4=CC=C(C=C4)O	0	inactive	0.776
10649	CC1=[N+](C2=CC=CC=C2C(=C1)N)CCCCCCCCCC[N+]3=C(C=C(C4=CC=CC=C43)N)C.[Cl-].[Cl-]	0	inactive	0.88
6166	C[C@]12CC[C@H]3[C@H]([C@@H]1CC[C@@H]2C(=O)CO)CCC4=CC(=O)CC[C@]34C	0	inactive	0.95
28858	C1=CC(=CC=C1C2=NC(=CS2)CC(=O)O)Cl	0	inactive	0.615
24871267	CCCCNC1=C2C=NN(C2=NC(=C1C(=O)OCC)C)CC.Cl	1	active	0.536
6419912	C[C@H]1[C@@]([C@H]([C@@H](O1)O[C@H]2[C@@H]([C@H]([C@@H]([C@H]([C@@H]2O)O)N=C(N)N)O)N=C(N)N)O[C@H]3[C@H]([C@@H]([C@H]([C@@H](O3)CO)O)O)NC)(CO)O.C[C@H]1[C@@]([C@H]([C@@H](O1)O[C@H]2[C@@H]([C@H]([C@@H]([C@H]([C@@H]2O)O)N=C(N)N)O)N=C(N)N)O[C@H]3[C@H]([C@@H]([C@H]([C@@H](O3)CO)O)O)NC)(CO)O.OS(=O)(=O)O.OS(=O)(=O)O.OS(=O)(=O)O	0	inactive	0.534
6126	C[N+]1(CCC(=C(C2=CC=CC=C2)C3=CC=CC=C3)CC1)C.COS(=O)(=O)[O-]	0	inactive	0.691
208908	CS(=O)(=O)CCNCC1=CC=C(O1)C2=CC3=C(C=C2)N=CN=C3NC4=CC(=C(C=C4)OCC5=CC(=CC=C5)F)Cl	1	active	0.613
5282483	C1CN(CCN1CC/C=C\2/C3=CC=CC=C3SC4=C2C=C(C=C4)C(F)(F)F)CCO.Cl.Cl	0	inactive	0.91
72139	C1=CC2=C(C=C1O)OC(=O)S2	1	active	0.646
2762	CCN1C2=CC3=C(C=C2C(=O)C(=N1)C(=O)O)OCO3	0	inactive	0.774
264891	CCN(CC)CCC1=NC(=NO1)C2=CC=CC=C2.C(C(=O)O)C(CC(=O)O)(C(=O)O)O	0	inactive	0.509
11033	C1=CC(=CC=C1N)S(=O)(=O)NC(=O)N	0	inactive	0.918
27648	CC(CN(C1=C(C=C(C(=C1I)N)I)I)C(=O)C)C(=O)O	0	inactive	0.837
26534	CCNC1(CCCCC1=O)C2=CC=CS2.Cl	0	inactive	0.86
8307	CC[N+](C)(C)C1=CC(=CC=C1)O.[Cl-]	0	inactive	0.9
60825	C1[C@H](O[C@H](S1)CO)N2C=CC(=NC2=O)N	0	inactive	0.719
134896	CCOC(=O)C1=C(SC2=C1CCN(C2)CC3=CC=CC=C3)N.Cl	1	active	0.577
2145	CCC1(CCC(=O)NC1=O)C2=CC=C(C=C2)N	0	inactive	0.862
66259	CC1=CC(=C(C(=C1CC2=NCCN2)C)O)C(C)(C)C.Cl	0	inactive	0.819
967	C1=C(NC(=O)NC1=O)C(=O)O	0	inactive	0.797
62978	COC1=C(C=C2C(=C1)C(=NC(=N2)N3CCN(CC3)C(=O)C4COC5=CC=CC=C5O4)N)OC.CS(=O)(=O)O	0	inactive	0.733
71651	C1=CC=C(C=C1)C(=O)NCCC(=O)O	0	inactive	0.883
130881	CCCC1=NC(=C(N1CC2=CC=C(C=C2)C3=CC=CC=C3C4=NNN=N4)C(=O)OCC5=C(OC(=O)O5)C)C(C)(C)O	0	inactive	0.654
57363	C[C@]12CC[C@H]3[C@H]([C@@H]1CC[C@@H]2C(=O)NC(C)(C)C)CC[C@@H]4[C@@]3(C=CC(=O)N4)C	0	inactive	0.867
15432	CCN(CC)C(=O)N1CCN(CC1)C.C(C(=O)O)C(CC(=O)O)(C(=O)O)O	0	inactive	0.739
636411	CC1=CN=C(C(=C1OC)C)CS(=O)C2=NC3=C(N2)C=CC(=N3)OC	0	inactive	0.538
70515798	CC1([C@@H](N2[C@H](S1)[C@@H](C2=O)NC(=O)C(C3=CSC=C3)C(=O)O)C(=O)[O-])C.[Na+]	0	inactive	0.642
11683	CC1=C[C@@H]2[C@H](CC[C@]3([C@H]2CC[C@@]3(C(=O)C)OC(=O)C)C)[C@@]4(C1=CC(=O)CC4)C	0	inactive	0.73
2829432	CC1=CC2=C(C=C1)N3CCNC4C3=C2CCC4.CS(=O)(=O)O	0	inactive	0.637
66070	CC1=C(C(=CC=C1)C)NC(=O)C2CCCCN2C.Cl	0	inactive	0.715
9433	CN1C2=C(C(=O)N(C1=O)C)NC=N2.CN1C2=C(C(=O)N(C1=O)C)NC=N2.C(CN)N	0	inactive	0.909
5763	CCN(CC)CCOC(=O)C(C1=CC=CC=C1)C2=CC=CC=C2.Cl	0	inactive	0.915
21467	CC1=C(C(=CC=C1)C)OCC(C)N.Cl	0	inactive	0.81
6436173	C[C@H]1/C=C/C=C(\C(=O)NC2=C(C3=C(C4=C(C(=C3O)C)O[C@@](C4=O)(O/C=C/[C@@H]([C@H]([C@H]([C@@H]([C@@H]([C@@H]([C@H]1O)C)O)C)OC(=O)C)C)OC)C)C5=C2N6C=CC(=CC6=N5)C)O)/C	0	inactive	0.645
4922	CCCN(CCC)C(=O)C(CCC(=O)O)NC(=O)C1=CC=CC=C1	0	inactive	0.85
4472	C1=CC=C(C=C1)CNC(=O)CCNNC(=O)C2=CC=NC=C2	1	active	0.593
6419940	C[N+](C)(C)CCCCCC[N+](C)(C)C.O.O.[Br-].[Br-]	0	inactive	0.92
3864541	CCN1C=C(C(=O)C2=C1N=C(C=C2)C)C(=O)[O-].[Na+]	0	inactive	0.773
135398741	CC(C)[C@@H](C(=O)OCCOCN1C=NC2=C1N=C(NC2=O)N)N.Cl	0	inactive	0.822
5462351	CN1CC[C@@]23CCCC[C@@H]2[C@@H]1CC4=C3C=C(C=C4)OC.O.Br	0	inactive	0.941
64722	CN1CCCC(C1)CC2C3=CC=CC=C3SC4=CC=CC=C24.Cl	0	inactive	0.839
78000	CCC(CC)O[C@@H]1C=C(C[C@@H]([C@H]1NC(=O)C)N)C(=O)OCC.OP(=O)(O)O	1	active	0.87
11957660	COC1=CC=CC=C1N2CCN(CC2)CC(COC3=CC=CC4=CC=CC=C43)O.Cl.Cl	0	inactive	0.553
146047995	C1C(=C(N2[C@H](S1)[C@@H](C2=O)NC(=O)[C@@H](C3=CC=CC=C3)S(=O)(=O)O)C(=O)[O-])C[N+]4=CC=C(C=C4)C(=O)N.O.[Na+]	0	inactive	0.677
6604471	CC(C)SC1=CC2=C(C=C1)N=C(N2)NC(=O)OC	0	inactive	0.713
5282138	CC1=C(C(C(=C(N1)C)C(=O)OC/C=C/C2=CC=CC=C2)C3=CC(=CC=C3)[N+](=O)[O-])C(=O)OCCOC	0	inactive	0.762
10830	C1CCN(CC1)CC(COC(=O)NC2=CC=CC=C2)OC(=O)NC3=CC=CC=C3.Cl	1	active	0.502
449215	C1[C@@H](C(=O)NO1)N	0	inactive	0.807
2581	CC(C1=CC2=C(C=C1)C3=C(N2)C=CC(=C3)Cl)C(=O)O	0	inactive	0.712
68551	CN1CCN2C(C1)C3=CC=CC=C3CC4=CC=CC=C42.Cl	0	inactive	0.9
15165	CC(C12CC3CC(C1)CC(C3)C2)N.Cl	0	inactive	0.943
564	C(CCC(=O)O)CCN	0	inactive	0.56
5702214	CCN(CC)CCNC(=O)C1=C(C=CC(=C1)S(=O)(=O)C)OC.Cl	0	inactive	0.833
6433169	C[C@H]([C@H](C1=CC=CC=C1)O)N.Cl	0	inactive	0.953
181458	CC12CC3CC(C1)(CC(C3)(C2)N)C.Cl	0	inactive	0.933
3090	CC1=NC=C(N1C)[N+](=O)[O-]	0	inactive	0.917
23670318	CO/N=C(/C1=CC=CO1)\C(=O)N[C@H]2[C@@H]3N(C2=O)C(=C(CS3)COC(=O)N)C(=O)[O-].[Na+]	0	inactive	0.694
62881	CC(=O)N(CCCCCNC(=O)CCC(=O)N(CCCCCNC(=O)CCC(=O)N(CCCCCN)O)O)O.CS(=O)(=O)O	0	inactive	0.873
11079	C1CN=C(N1)CC2=CC=CC3=CC=CC=C32.Cl	0	inactive	0.887
207841	C1CCC(CC1)C(CCN2CCCC2)(C3=CC=CC=C3)O.Cl	0	inactive	0.957
17275	C1CN=C(N1)CN(CC2=CC=CC=C2)C3=CC=CC=C3.Cl	0	inactive	0.857
5359	CC(C1=CC=C(C=C1)C(=O)C2=CC=CS2)C(=O)O	0	inactive	0.707
5343	CC1=CC(=NC(=N1)C)NS(=O)(=O)C2=CC=C(C=C2)N	0	inactive	0.707
5323	COC1=NC(=NC(=C1)NS(=O)(=O)C2=CC=C(C=C2)N)OC	0	inactive	0.732
8691	C1=CC=C(C=C1)N=NC2=C(N=C(C=C2)N)N.Cl	1	active	0.755
65906	CN(C1CCN(CC1)C2=NC3=CC=CC=C3N2CC4=CC=C(C=C4)F)C5=NC=CC(=O)N5	1	active	0.551
73440818	CCCC(=O)NC1=C2C(=NC=N1)N(C=N2)[C@H]3[C@@H]([C@@H]4COP(=O)(O[C@H]4O3)[O-])OC(=O)CCC.[Na+]	0	inactive	0.522
6604561	CCOC(=O)C1=CC=C(C=C1)OC(=O)CCCCCN=C(N)N.CS(=O)(=O)O	0	inactive	0.605
71401	C1=CC(=C(C(=C1)Cl)CC(=O)N=C(N)N)Cl.Cl	0	inactive	0.863
3229	CCN1C=C(C(=O)C2=CC(=C(N=C21)N3CCNCC3)F)C(=O)O	0	inactive	0.905
123698	CCC1=CC=C(C=C1)C(=O)C(C)CN2CCCCC2.Cl	0	inactive	0.87
47320	C[N+]1(CCC2=CC(=C(C=C2C1CC3=CC(=C(C=C3)OC)OC)OC)OC)CCC(=O)OCCCCCOC(=O)CC[N+]4(CCC5=CC(=C(C=C5C4CC6=CC(=C(C=C6)OC)OC)OC)OC)C.C1=CC=C(C=C1)S(=O)(=O)[O-].C1=CC=C(C=C1)S(=O)(=O)[O-]	0	inactive	0.603
6103	C1=CC2=C(C=C1Cl)N=C(O2)N	0	inactive	0.517
255968	CCC1=C(C2=CC=CC=C2O1)C(=O)C3=CC=C(C=C3)O	0	inactive	0.602
23958199	CN[C@H]1[C@H](C2[C@H](C[C@H]([C@H](O2)O[C@@H]3[C@H](C[C@H]([C@@H]([C@H]3O)O)N)N)N)OC1O[C@@H]4[C@@H]([C@H]([C@@H]([C@H](O4)CO)N)O)O)O	0	inactive	0.547
11403845	C1=CC(=CN=C1)CC(O)(P(=O)(O)O)P(=O)(O)O.O	0	inactive	0.533
45105106	CC(CCC=C(C)C)NC.CC(CCC=C(C)C)NC.C(C(C(C(=O)O)O)O)(C(C(=O)O)O)O	0	inactive	0.902
92876	CC(CN(C)C)C(C)(CC1=CC=C(C=C1)Cl)O.Cl	0	inactive	0.752
35370	CC1=CN(C(=O)NC1=O)[C@H]2C[C@@H]([C@H](O2)CO)N=[N+]=[N-]	1	active	0.511
3947	CN(CCCN1C2=CC=CC=C2CCC3=CC=CC=C31)CC(=O)C4=CC=C(C=C4)Cl	0	inactive	0.62
101925	CCCNC(C)(C)COC(=O)C1=CC=CC=C1.Cl	0	inactive	0.703
54685047	CN(C)[C@H]1[C@@H]2[C@H]([C@@H]3C(=C)C4=C(C(=CC=C4)O)C(=C3C(=O)[C@@]2(C(=C(C1=O)C(=O)N)O)O)O)O.Cl	0	inactive	0.849
6918483	C[C@@H]1CC[C@H]2[C@H](C(O[C@H]3[C@@]24[C@H]1CC[C@](O3)(OO4)C)O)C	0	inactive	0.88
5870	C[C@]12CC[C@H]3[C@H]([C@@H]1CCC2=O)CCC4=C3C=CC(=C4)O	0	inactive	0.851
2333	CCC1=C(C2=CC=CC=C2O1)C(=O)C3=CC(=C(C(=C3)Br)O)Br	1	active	0.583
5280567	CC1=CC(=O)OC2=C1C=CC(=C2)O	1	active	0.558
65340	C1=CC(=C(C=C1CCN)O)O.Cl	0	inactive	0.857
441333	CC(C)NCC(C1=CC(=CC(=C1)O)O)O.CC(C)NCC(C1=CC(=CC(=C1)O)O)O.OS(=O)(=O)O	0	inactive	0.868
250948	CC1=C[C@@H]2[C@H](CC[C@]3([C@H]2CC(=C)[C@@]3(C(=O)C)OC(=O)C)C)[C@@]4(C1=CC(=O)CC4)C	0	inactive	0.712
50088	CC(C)COCC(CN(CC1=CC=CC=C1)C2=CC=CC=C2)N3CCCC3.Cl	0	inactive	0.727
9399	C[N+]1(CCOC(C1)(C2=CC=C(C=C2)C3=CC=C(C=C3)C4(C[N+](CCO4)(C)C)O)O)C.[Br-].[Br-]	0	inactive	0.67
5281040	CC(C)(C1=CC=CC=C1CC[C@H](C2=CC=CC(=C2)/C=C/C3=NC4=C(C=CC(=C4)Cl)C=C3)SCC5(CC5)CC(=O)O)O	0	inactive	0.591
6300	C[C@]12CC[C@H]3[C@H]([C@@H]1CC[C@]2(C)O)CCC4=CC(=O)C=C[C@]34C	0	inactive	0.835
16759247	C[C@]12CCC3C([C@@H]1CCC2=O)CC=C4[C@@]3(CC[C@@H](C4)O)C	0	inactive	0.913
9279	CC(C)[N+](C)(CCOC(=O)C1C2=CC=CC=C2OC3=CC=CC=C13)C(C)C.[Br-]	0	inactive	0.88
14709	CC(=O)O[C@H]1CC[C@@]2([C@H]3CC[C@]4([C@H]([C@@H]3CC=C2C1)CCC4=O)C)C	0	inactive	0.89
5353831	CN/C(=C/[N+](=O)[O-])/NCCSCC1=CSC(=N1)CN(C)C	0	inactive	0.58
6419933	C[C@H]([C@@H]1CC[C@H]([C@H](O1)O[C@@H]2[C@H](C[C@H]([C@@H]([C@H]2O)O[C@@H]3[C@@H]([C@H]([C@@](CO3)(C)O)NC)O)N)N)N)N.C[C@H]([C@@H]1CC[C@H]([C@H](O1)O[C@@H]2[C@H](C[C@H]([C@@H]([C@H]2O)O[C@@H]3[C@@H]([C@H]([C@@](CO3)(C)O)NC)O)N)N)N)NC.C[C@@]1(CO[C@@H]([C@@H]([C@H]1NC)O)O[C@H]2[C@@H](C[C@@H]([C@H]([C@@H]2O)O[C@@H]3[C@@H](CC[C@H](O3)CN)N)N)N)O.OS(=O)(=O)O	0	inactive	0.548
135415564	C[C@H]1/C=C/C=C(\C(=O)NC2=C(C3=C(C4=C(C(=C3O)C)O[C@@](C4=O)(O/C=C/[C@@H]([C@H]([C@H]([C@@H]([C@@H]([C@@H]([C@H]1O)C)O)C)OC(=O)C)C)OC)C)C5=NC6(CCN(CC6)CC(C)C)N=C25)O)/C	0	inactive	0.687
